# Supplementary material for: Crystal structure of (5-methyl­imidazo[1,2-a]pyridin-2-yl)methanol
Source: Acta Crystallogr Sect E Struct Rep Online. 2014 Oct 24;70(Pt 11):o1189–90. doi: 10.1107/S1600536814023022 (PMC4257347; doi:10.1107/S1600536814023022)
Supplement: Supplementary file 1 [file e-70-o1189-sup1.cif]

##############################################################################
#                                                                            #
# This CIF contains the data in a paper accepted for publication in          #
# Acta Crystallographica Section E. It conforms to the requirements of       #
# Notes for Authors for Acta Crystallographica Section E, and has been       #
# peer reviewed under the auspices of the IUCr Commission on Journals.       #
#                                                                            #
# Full details of the Crystallographic Information File format               #
# are given in the paper "The Crystallographic Information File (CIF):       #
# a New Standard Archive File for Crystallography" by S. R. Hall, F. H.      #
# Allen and I. D. Brown [Acta Cryst. (1991), A47, 655-685].                  #
#                                                                            #
# The current version of the core CIF dictionary is obtainable from          #
# ftp://ftp.iucr.org/pub/cif_core.dic.                                       #
#                                                                            #
# Software is freely available for graphical display of the structure(s)     #
# in this CIF. For information consult the CIF software page                 #
# http://www.iucr.org/resources/cif/software.                                #
#                                                                            #
# This file may be used for bona fide research purposes within the           #
# scientific community so long as proper attribution is given to the journal # 
# article from which it was obtained.                                        #
#                                                                            #
##############################################################################
data_I
_database_code_depnum_ccdc_archive 'CCDC 1029873'
_audit_creation_method     SHELXL-97
_journal_date_recd_electronic     2014-10-18
_journal_date_accepted     2014-10-20
_journal_name_full     'Acta Crystallographica, Section E'
_journal_year     2014
_journal_volume     70
_journal_issue     11
_journal_page_first     o1189
_journal_page_last     o1190
_journal_paper_category     HO
_journal_paper_doi     10.1107/S1600536814023022
_journal_coeditor_code     SU5007
_publ_contact_author_name     'Abdelmalik Elaatiaoui'
_publ_contact_author_address
;
Laboratory of Applied Chemistry and environments (LCAE), Faculty of Sciences,
University Mohammed Premier Oujda, Morocco.
;
_publ_contact_author_email     'a_elaatiaoui@yahoo.fr'
_publ_contact_author_fax     '212 537 77 54 40'
_publ_contact_author_phone     '212 537 77 54 40'
_publ_section_title
;
Crystal structure of (5-methylimidazo[1,2-<i>a</i>]pyridin-2-yl)methanol
;
loop_
    _publ_author_name
    _publ_author_address
    'Elaatiaoui, Abdelmalik'
;
Laboratory of Applied Chemistry and Environments (LCAE), Faculty of Sciences,
University Mohammed Premier, Oujda, Morocco
;
    'Koudad, Mohammed'
;
Laboratory of Applied Chemistry and Environments (LCAE), Faculty of Sciences,
University Mohammed Premier, Oujda, Morocco
;
    'Saddik, Rafik'
;
Laboratory of Applied Chemistry and Environments (LCAE), Faculty of Sciences,
University Mohammed Premier, Oujda, Morocco
;
    'Benchat, Noureddine'
;
Laboratory of Applied Chemistry and Environments (LCAE), Faculty of Sciences,
University Mohammed Premier, Oujda, Morocco
;
    'El Ammari, Lahcen'
;
Laboratoire de Chimie du Solide Appliqu\'ee,
Facult\'e des Sciences, Universit\'e Mohammed V-Agdal
Avenue Ibn Battouta, BP 1014, Rabat, Morocco
;
_chemical_name_systematic
;
(5-Methylimidazo[1,2-<i>a</i>]pyridin-2-yl)methanol
;
_chemical_name_common     ?
_chemical_formula_moiety     'C9 H10 N2 O'
_chemical_formula_sum     'C9 H10 N2 O'
_chemical_formula_iupac     'C9 H10 N2 O'
_chemical_formula_weight     162.19
_chemical_melting_point     413
_symmetry_cell_setting     triclinic
_symmetry_space_group_name_H-M     'P -1'
_symmetry_space_group_name_Hall     '-p 1'
loop_
    _symmetry_equiv_pos_as_xyz
    'x, y, z'
    '-x, -y, -z'
_cell_length_a     7.3637(2)
_cell_length_b     8.1589(2)
_cell_length_c     8.3966(2)
_cell_angle_alpha     62.3550(10)
_cell_angle_beta     67.291(2)
_cell_angle_gamma     88.386(2)
_cell_volume     405.137(18)
_cell_formula_units_Z     2
_cell_measurement_reflns_used     2089
_cell_measurement_theta_min     2.87
_cell_measurement_theta_max     28.70
_cell_measurement_temperature     296(2)
_exptl_crystal_description     Block
_exptl_crystal_colour     colourless
_exptl_crystal_size_max     0.38
_exptl_crystal_size_mid     0.32
_exptl_crystal_size_min     0.27
_exptl_crystal_density_diffrn     1.330
_exptl_crystal_density_meas     ?
_exptl_crystal_density_method     'not measured'
_exptl_crystal_F_000     172
_exptl_absorpt_coefficient_mu     0.090
_exptl_absorpt_correction_type     none
_exptl_absorpt_process_details     ?
_exptl_absorpt_correction_T_min     ?
_exptl_absorpt_correction_T_max     ?
_exptl_special_details     ?
_diffrn_ambient_temperature     296(2)
_diffrn_radiation_type     MoK\a
_diffrn_radiation_wavelength     0.71073
_diffrn_radiation_source     'fine-focus sealed tube'
_diffrn_radiation_monochromator     graphite
_diffrn_measurement_device_type     'Bruker X8 APEX diffractometer'
_diffrn_measurement_method     '\f and \w scans'
_diffrn_reflns_number     10226
_diffrn_reflns_av_R_equivalents     0.0190
_diffrn_reflns_av_sigmaI/netI     0.0135
_diffrn_reflns_theta_min     2.87
_diffrn_reflns_theta_max     28.70
_diffrn_reflns_theta_full     28.70
_diffrn_measured_fraction_theta_max     0.999
_diffrn_measured_fraction_theta_full     0.999
_diffrn_reflns_limit_h_min     -9
_diffrn_reflns_limit_h_max     9
_diffrn_reflns_limit_k_min     -11
_diffrn_reflns_limit_k_max     10
_diffrn_reflns_limit_l_min     -11
_diffrn_reflns_limit_l_max     11
_refine_special_details
;
Refinement of <i>F</i>^2^ against all reflections. The weighted <i>R</i>-factor
<i>wR</i> and goodness of fit <i>S</i> are based on <i>F</i>^2^, conventional
<i>R</i>-factors <i>R</i> are based on <i>F</i>, with <i>F</i> set to zero for
negative <i>F</i>^2^. The threshold expression of <i>F</i>^2^ >
\s(<i>F</i>^2^) is used only for calculating <i>R</i>-factors(gt) <i>etc</i>.
and is not relevant to the choice of reflections for refinement.
<i>R</i>-factors based on <i>F</i>^2^ are statistically about twice as large
as those based on <i>F</i>, and <i>R</i>- factors based on all data will be
even larger.
;
_reflns_number_total     2089
_reflns_number_gt     1865
_reflns_threshold_expression     I>2\s(I)
_refine_ls_structure_factor_coef     Fsqd
_refine_ls_matrix_type     full
_refine_ls_R_factor_all     0.0474
_refine_ls_R_factor_gt     0.0428
_refine_ls_wR_factor_gt     0.1178
_refine_ls_wR_factor_ref     0.1231
_refine_ls_goodness_of_fit_ref     1.038
_refine_ls_restrained_S_all     1.038
_refine_ls_number_reflns     2089
_refine_ls_number_parameters     110
_refine_ls_number_restraints     0
_refine_ls_hydrogen_treatment     constr
_refine_ls_weighting_scheme     calc
_refine_ls_weighting_details
         'calc w=1/[\s^2^(Fo^2^)+(0.0645P)^2^+0.0845P] where P=(Fo^2^+2Fc^2^)/3'
_atom_sites_solution_hydrogens     geom
_atom_sites_solution_primary     direct
_atom_sites_solution_secondary     difmap
_refine_ls_shift/su_max     0.000
_refine_ls_shift/su_mean     0.000
_refine_diff_density_max     0.238
_refine_diff_density_min     -0.185
_refine_ls_extinction_method     SHELXL
_refine_ls_extinction_coef     0.061(14)
_refine_ls_extinction_expression
                                  'Fc^*^=kFc[1+0.001xFc^2^\l^3^/sin(2\q)]^-1/4^'
loop_
    _atom_type_symbol
    _atom_type_description
    _atom_type_scat_dispersion_real
    _atom_type_scat_dispersion_imag
    _atom_type_scat_source
    'C' 'C' 0.0033 0.0016
                         'International Tables Vol C Tables 4.2.6.8 and 6.1.1.4'
    'H' 'H' 0.0000 0.0000
                         'International Tables Vol C Tables 4.2.6.8 and 6.1.1.4'
    'N' 'N' 0.0061 0.0033
                         'International Tables Vol C Tables 4.2.6.8 and 6.1.1.4'
    'O' 'O' 0.0106 0.0060
                         'International Tables Vol C Tables 4.2.6.8 and 6.1.1.4'
_computing_data_collection
;
APEX2 (Bruker, 2009)
;
_computing_cell_refinement
;
SAINT (Bruker, 2009)
;
_computing_data_reduction
;
SAINT (Bruker, 2009)
;
_computing_structure_solution
;
SHELXS97 (Sheldrick, 2008)
;
_computing_structure_refinement
;
SHELXL97 (Sheldrick, 2008)
;
_computing_molecular_graphics
;
ORTEP-3 for Windows (Farrugia, 2012)
;
_computing_publication_material
;
PLATON (Spek, 2009) and publCIF (Westrip, 2010)
;
loop_
    _atom_site_type_symbol
    _atom_site_label
    _atom_site_fract_x
    _atom_site_fract_y
    _atom_site_fract_z
    _atom_site_U_iso_or_equiv
    _atom_site_adp_type
    _atom_site_calc_flag
    _atom_site_refinement_flags
    _atom_site_occupancy
    _atom_site_symmetry_multiplicity
    _atom_site_disorder_assembly
    _atom_site_disorder_group
    C C1 0.23574(17) 0.88694(15) 0.02939(17) 0.0374(3) Uani d . 1 1 . .
    C C2 0.3772(2) 0.8861(2) -0.1413(2) 0.0487(3) Uani d . 1 1 . .
    H H2 0.3890 0.7743 -0.1456 0.058 Uiso calc R 1 1 . .
    C C3 0.49565(19) 1.0507(2) -0.29887(19) 0.0502(3) Uani d . 1 1 . .
    H H3 0.5907 1.0510 -0.4110 0.060 Uiso calc R 1 1 . .
    C C4 0.47630(19) 1.22086(19) -0.29465(18) 0.0466(3) Uani d . 1 1 . .
    H H4 0.5601 1.3318 -0.4038 0.056 Uiso calc R 1 1 . .
    C C5 0.33794(18) 1.22657(16) -0.13469(16) 0.0399(3) Uani d . 1 1 . .
    C C9 0.3049(2) 1.39916(18) -0.1173(2) 0.0565(4) Uani d . 1 1 . .
    H H9B 0.3236 1.3850 -0.0049 0.085 Uiso calc R 1 1 . .
    H H9A 0.1709 1.4183 -0.1004 0.085 Uiso calc R 1 1 . .
    H H9C 0.3987 1.5057 -0.2355 0.085 Uiso calc R 1 1 . .
    C C6 0.07560(16) 1.02021(15) 0.21002(15) 0.0363(3) Uani d . 1 1 . .
    H H6 0.0311 1.1066 0.2529 0.044 Uiso calc R 1 1 . .
    C C7 0.01244(16) 0.82991(15) 0.31517(16) 0.0383(3) Uani d . 1 1 . .
    C C8 -0.1332(2) 0.71513(18) 0.52658(18) 0.0496(3) Uani d . 1 1 . .
    H H8A -0.2211 0.7936 0.5652 0.060 Uiso calc R 1 1 . .
    H H8B -0.2151 0.6140 0.5406 0.060 Uiso calc R 1 1 . .
    N N1 0.10972(15) 0.74701(14) 0.20387(15) 0.0420(3) Uani d . 1 1 . .
    N N2 0.21944(13) 1.05816(12) 0.02646(13) 0.0339(2) Uani d . 1 1 . .
    O O1 -0.03554(17) 0.63769(13) 0.65406(14) 0.0566(3) Uani d . 1 1 . .
    H H1 -0.0705 0.5229 0.7180 0.085 Uiso calc R 1 1 . .
loop_
    _atom_site_aniso_label
    _atom_site_aniso_U_11
    _atom_site_aniso_U_22
    _atom_site_aniso_U_33
    _atom_site_aniso_U_12
    _atom_site_aniso_U_13
    _atom_site_aniso_U_23
    C1 0.0427(6) 0.0355(5) 0.0412(6) 0.0108(4) -0.0231(5) -0.0201(4)
    C2 0.0558(7) 0.0532(7) 0.0519(7) 0.0214(6) -0.0269(6) -0.0342(6)
    C3 0.0463(6) 0.0690(9) 0.0402(6) 0.0161(6) -0.0178(5) -0.0310(6)
    C4 0.0450(6) 0.0538(7) 0.0341(5) 0.0009(5) -0.0155(5) -0.0170(5)
    C5 0.0445(6) 0.0379(6) 0.0335(5) 0.0009(4) -0.0176(5) -0.0134(4)
    C9 0.0760(9) 0.0358(6) 0.0433(6) -0.0035(6) -0.0164(6) -0.0147(5)
    C6 0.0392(5) 0.0342(5) 0.0336(5) 0.0073(4) -0.0146(4) -0.0158(4)
    C7 0.0388(5) 0.0343(5) 0.0381(5) 0.0057(4) -0.0178(4) -0.0139(4)
    C8 0.0488(7) 0.0407(6) 0.0411(6) 0.0028(5) -0.0115(5) -0.0119(5)
    N1 0.0494(6) 0.0332(5) 0.0445(5) 0.0086(4) -0.0222(4) -0.0179(4)
    N2 0.0376(5) 0.0325(4) 0.0329(4) 0.0063(3) -0.0171(4) -0.0151(4)
    O1 0.0880(7) 0.0361(5) 0.0419(5) 0.0043(4) -0.0303(5) -0.0136(4)
_geom_special_details
;
All e.s.d.'s (except the e.s.d. in the dihedral angle between two l.s. planes)
are estimated using the full covariance matrix. The cell e.s.d.'s are taken
into account individually in the estimation of e.s.d.'s in distances, angles
and torsion angles; correlations between e.s.d.'s in cell parameters are only
used when they are defined by crystal symmetry. An approximate (isotropic)
treatment of cell e.s.d.'s is used for estimating e.s.d.'s involving l.s.
planes.
;
loop_
    _geom_bond_atom_site_label_1
    _geom_bond_atom_site_label_2
    _geom_bond_site_symmetry_2
    _geom_bond_distance
    _geom_bond_publ_flag
    C1 N1 . 1.3299(15) ?
    C1 N2 . 1.3884(14) ?
    C1 C2 . 1.4126(17) ?
    C2 C3 . 1.356(2) ?
    C2 H2 . 0.9300 ?
    C3 C4 . 1.407(2) ?
    C3 H3 . 0.9300 ?
    C4 C5 . 1.3576(17) ?
    C4 H4 . 0.9300 ?
    C5 N2 . 1.3823(14) ?
    C5 C9 . 1.4857(18) ?
    C9 H9B . 0.9600 ?
    C9 H9A . 0.9600 ?
    C9 H9C . 0.9600 ?
    C6 C7 . 1.3631(15) ?
    C6 N2 . 1.3815(13) ?
    C6 H6 . 0.9300 ?
    C7 N1 . 1.3735(15) ?
    C7 C8 . 1.4907(16) ?
    C8 O1 . 1.4154(16) ?
    C8 H8A . 0.9700 ?
    C8 H8B . 0.9700 ?
    O1 H1 . 0.8200 ?
loop_
    _geom_angle_atom_site_label_1
    _geom_angle_atom_site_label_2
    _geom_angle_atom_site_label_3
    _geom_angle_site_symmetry_1
    _geom_angle_site_symmetry_3
    _geom_angle
    _geom_angle_publ_flag
    N1 C1 N2 . . 110.57(10) ?
    N1 C1 C2 . . 131.10(11) ?
    N2 C1 C2 . . 118.32(11) ?
    C3 C2 C1 . . 119.09(12) ?
    C3 C2 H2 . . 120.5 ?
    C1 C2 H2 . . 120.5 ?
    C2 C3 C4 . . 120.76(12) ?
    C2 C3 H3 . . 119.6 ?
    C4 C3 H3 . . 119.6 ?
    C5 C4 C3 . . 121.41(12) ?
    C5 C4 H4 . . 119.3 ?
    C3 C4 H4 . . 119.3 ?
    C4 C5 N2 . . 117.59(11) ?
    C4 C5 C9 . . 125.31(11) ?
    N2 C5 C9 . . 117.10(10) ?
    C5 C9 H9B . . 109.5 ?
    C5 C9 H9A . . 109.5 ?
    H9B C9 H9A . . 109.5 ?
    C5 C9 H9C . . 109.5 ?
    H9B C9 H9C . . 109.5 ?
    H9A C9 H9C . . 109.5 ?
    C7 C6 N2 . . 105.70(10) ?
    C7 C6 H6 . . 127.1 ?
    N2 C6 H6 . . 127.1 ?
    C6 C7 N1 . . 111.22(10) ?
    C6 C7 C8 . . 127.34(11) ?
    N1 C7 C8 . . 121.36(11) ?
    O1 C8 C7 . . 111.84(10) ?
    O1 C8 H8A . . 109.2 ?
    C7 C8 H8A . . 109.2 ?
    O1 C8 H8B . . 109.2 ?
    C7 C8 H8B . . 109.2 ?
    H8A C8 H8B . . 107.9 ?
    C1 N1 C7 . . 105.62(9) ?
    C6 N2 C5 . . 130.27(10) ?
    C6 N2 C1 . . 106.89(9) ?
    C5 N2 C1 . . 122.79(10) ?
    C8 O1 H1 . . 109.5 ?
loop_
    _geom_hbond_atom_site_label_D
    _geom_hbond_atom_site_label_H
    _geom_hbond_atom_site_label_A
    _geom_hbond_site_symmetry_A
    _geom_hbond_distance_DH
    _geom_hbond_distance_HA
    _geom_hbond_distance_DA
    _geom_hbond_angle_DHA
    O1 H1 N1 2_566 0.82 1.98 2.7734(17) 163
    C6 H6 O1 2_576 0.93 2.55 3.4395(18) 160
_iucr_refine_instructions_details
;
TITL L_D003-11-1 in P-1
CELL  0.71073   7.3637   8.1589   8.3966   62.355   67.291   88.386
ZERR     2.00   0.0002   0.0002   0.0002    0.001    0.002    0.002
LATT   1
SFAC  C    H    N    O
UNIT  18   20   4    2
MERG   2
shel 50 0.74
HTAB O1 N1_$1
HTAB C6 O1_$2
eqiv $1 -x,-y+1, -z+1
eqiv $2 -x, -y+2, -z+1
FMAP   2
PLAN   10
ACTA
BOND
BOND   $H
L.S.  10
TEMP    23.00
WGHT    0.064500    0.084500
EXTI    0.060888
FVAR       0.49369
C1    1    0.235740    0.886936    0.029391    11.00000    0.04265    0.03547 =
         0.04115   -0.02010   -0.02309    0.01079
C2    1    0.377225    0.886123   -0.141311    11.00000    0.05579    0.05323 =
         0.05190   -0.03423   -0.02694    0.02143
AFIX  43
H2    2    0.389023    0.774304   -0.145617    11.00000   -1.20000
AFIX   0
C3    1    0.495647    1.050667   -0.298865    11.00000    0.04630    0.06896 =
         0.04016   -0.03101   -0.01779    0.01609
AFIX  43
H3    2    0.590717    1.051007   -0.410958    11.00000   -1.20000
AFIX   0
C4    1    0.476301    1.220861   -0.294653    11.00000    0.04504    0.05380 =
         0.03413   -0.01705   -0.01552    0.00092
AFIX  43
H4    2    0.560091    1.331802   -0.403784    11.00000   -1.20000
AFIX   0
C5    1    0.337936    1.226565   -0.134689    11.00000    0.04453    0.03794 =
         0.03350   -0.01338   -0.01759    0.00091
C9    1    0.304855    1.399162   -0.117326    11.00000    0.07604    0.03581 =
         0.04326   -0.01474   -0.01643   -0.00352
AFIX  33
H9B   2    0.323592    1.385002   -0.004923    11.00000   -1.50000
H9A   2    0.170871    1.418305   -0.100381    11.00000   -1.50000
H9C   2    0.398726    1.505702   -0.235454    11.00000   -1.50000
AFIX   0
C6    1    0.075600    1.020207    0.210023    11.00000    0.03922    0.03416 =
         0.03362   -0.01584   -0.01457    0.00729
AFIX  43
H6    2    0.031103    1.106551    0.252939    11.00000   -1.20000
AFIX   0
C7    1    0.012443    0.829911    0.315169    11.00000    0.03884    0.03435 =
         0.03814   -0.01387   -0.01784    0.00567
C8    1   -0.133199    0.715126    0.526577    11.00000    0.04879    0.04067 =
         0.04109   -0.01188   -0.01154    0.00283
AFIX  23
H8A   2   -0.221092    0.793561    0.565218    11.00000   -1.20000
H8B   2   -0.215061    0.613992    0.540630    11.00000   -1.20000
AFIX   0
N1    3    0.109724    0.747015    0.203867    11.00000    0.04940    0.03319 =
         0.04450   -0.01789   -0.02223    0.00856
N2    3    0.219444    1.058162    0.026456    11.00000    0.03759    0.03245 =
         0.03293   -0.01512   -0.01712    0.00627
O1    4   -0.035536    0.637687    0.654065    11.00000    0.08802    0.03612 =
         0.04188   -0.01362   -0.03033    0.00425
AFIX  83
H1    2   -0.070540    0.522859    0.718027    11.00000   -1.50000
HKLF 4
REM  L_D003-11-1 in P-1
REM R1 =  0.0428 for   1865 Fo > 4sig(Fo)  and  0.0474 for all   2089 data
REM    110 parameters refined using      0 restraints
END
WGHT      0.0645      0.0845
REM Highest difference peak  0.238,  deepest hole -0.185,  1-sigma level  0.039
Q1    1  -0.0534  0.7838  0.4091  11.00000  0.05    0.24
Q2    1   0.0608  0.9184  0.2800  11.00000  0.05    0.23
Q3    1   0.4600  1.1378 -0.2950  11.00000  0.05    0.23
Q4    1   0.2299  0.9723  0.0158  11.00000  0.05    0.22
Q5    1   0.3803  1.2406 -0.2317  11.00000  0.05    0.21
Q6    1   0.3317  0.8811 -0.0391  11.00000  0.05    0.20
Q7    1   0.3118  1.3052 -0.1198  11.00000  0.05    0.20
Q8    1   0.0610  0.7750  0.2751  11.00000  0.05    0.19
Q9    1   0.4407  1.2201 -0.1996  11.00000  0.05    0.19
Q10   1  -0.1507  0.6324  0.6721  11.00000  0.05    0.17
;
