# Supplementary material for: Crystal structure of (5-methyl­imidazo[1,2-a]pyridin-2-yl)methanol
Source: Acta Crystallogr Sect E Struct Rep Online. 2014 Oct 24;70(Pt 11):o1189–90. doi: 10.1107/S1600536814023022 (PMC4257347; doi:10.1107/S1600536814023022)
Supplement: Supplementary file 2 [file e-70-o1189-Isup2.hkl]

# 
# h,k,l, Fc-squared, Fo-squared, sigma(Fo-squared) and status flag 
# 
data_I
_shelx_title ' L_D003-11-1 in P-1' 
_shelx_refln_list_code          4 
_shelx_F_calc_maximum       68.19 
_exptl_crystal_F_000       172.00 
_reflns_d_resolution_high  0.7400 
 
loop_ 
 _symmetry_equiv_pos_as_xyz 
 'x, y, z' 
 '-x, -y, -z' 
 
_cell_length_a     7.3637 
_cell_length_b     8.1589 
_cell_length_c     8.3966 
_cell_angle_alpha  62.355 
_cell_angle_beta   67.291 
_cell_angle_gamma  88.386 
 
_shelx_F_squared_multiplier     1.000 
 
loop_ 
 _refln_index_h 
 _refln_index_k 
 _refln_index_l 
 _refln_F_squared_calc 
 _refln_F_squared_meas 
 _refln_F_squared_sigma 
 _refln_observed_status 
   1   0   0      222.56      212.67      3.57 o 
   2   0   0      173.00      177.01      1.36 o 
   3   0   0        4.63        5.46      0.06 o 
   4   0   0       33.10       36.47      0.31 o 
   5   0   0        7.53        7.78      0.11 o 
   6   0   0        3.21        3.81      0.10 o 
   7   0   0       17.88       17.63      0.28 o 
   8   0   0        9.92       11.93      0.24 o 
   9   0   0        3.03        3.64      0.22 o 
  -9   1   0        0.32        0.61      0.13 o 
  -8   1   0        0.37        0.38      0.08 o 
  -7   1   0        1.46        1.57      0.13 o 
  -6   1   0       14.30       16.12      0.22 o 
  -5   1   0        3.66        3.33      0.06 o 
  -4   1   0       81.11       75.53      0.60 o 
  -3   1   0      129.25      129.19      1.15 o 
  -2   1   0        0.13        0.01      0.02 o 
  -1   1   0       20.05       15.40      0.10 o 
   0   1   0     1054.73      907.72     32.12 o 
   1   1   0      424.13      433.69      3.85 o 
   2   1   0       12.22       14.58      0.16 o 
   3   1   0       43.98       46.02      0.43 o 
   4   1   0       13.65       14.74      0.17 o 
   5   1   0        8.49        7.11      0.09 o 
   6   1   0        0.01       -0.03      0.03 o 
   7   1   0       73.62       75.31      0.99 o 
   8   1   0        6.51        6.91      0.28 o 
  -9   2   0        8.34        8.89      0.35 o 
  -8   2   0       14.67       15.74      0.44 o 
  -7   2   0       10.25       11.27      0.27 o 
  -6   2   0       40.16       40.88      0.47 o 
  -5   2   0        7.21        7.84      0.14 o 
  -4   2   0        4.32        5.07      0.09 o 
  -3   2   0       28.42       31.32      0.31 o 
  -2   2   0       16.28       16.65      0.18 o 
  -1   2   0      608.60      615.81      3.82 o 
   0   2   0      123.72      134.65      0.82 o 
   1   2   0      132.91      130.24      1.42 o 
   2   2   0       68.88       76.42      0.75 o 
   3   2   0        2.22        0.64      0.04 o 
   4   2   0      134.81      142.83      1.29 o 
   5   2   0        9.48        9.61      0.14 o 
   6   2   0        6.88        6.36      0.14 o 
   7   2   0       12.52       12.39      0.31 o 
   8   2   0        0.06        0.06      0.04 o 
  -9   3   0        8.00        7.52      0.43 o 
  -8   3   0        3.73        3.19      0.23 o 
  -7   3   0        3.40        2.79      0.17 o 
  -6   3   0        5.87        5.74      0.16 o 
  -5   3   0        1.36        1.30      0.06 o 
  -4   3   0       12.00        8.50      0.19 o 
  -3   3   0       30.03       31.51      0.27 o 
  -2   3   0      325.55      342.11      2.58 o 
  -1   3   0      219.81      225.48      1.54 o 
   0   3   0       64.21       63.01      0.43 o 
   1   3   0       40.56       42.79      0.36 o 
   2   3   0       81.46      104.70      0.95 o 
   3   3   0       14.91       14.10      0.21 o 
   4   3   0       25.48       23.68      0.31 o 
   5   3   0       39.01       35.75      0.47 o 
   6   3   0        6.91        6.88      0.18 o 
   7   3   0        0.36        0.36      0.06 o 
   8   3   0        1.62        1.31      0.14 o 
  -8   4   0        0.65        0.39      0.15 o 
  -7   4   0        1.84        2.20      0.16 o 
  -6   4   0        5.36        4.15      0.19 o 
  -5   4   0       41.79       43.15      0.53 o 
  -4   4   0       75.02       73.09      0.70 o 
  -3   4   0      109.03      109.04      0.94 o 
  -2   4   0      241.55      259.21      1.99 o 
  -1   4   0        0.04        0.01      0.01 o 
   0   4   0        0.00       -0.01      0.01 o 
   1   4   0        8.68        8.55      0.11 o 
   2   4   0       44.84       42.88      0.42 o 
   3   4   0       86.50       79.10      1.09 o 
   4   4   0       27.25       27.74      0.38 o 
   5   4   0       55.03       52.56      0.80 o 
   6   4   0        2.98        2.89      0.20 o 
   7   4   0        0.36        0.41      0.09 o 
  -8   5   0       14.05       14.71      0.48 o 
  -7   5   0        1.00        0.91      0.12 o 
  -6   5   0       27.20       29.15      0.54 o 
  -5   5   0        4.22        4.61      0.16 o 
  -4   5   0        0.01        0.01      0.04 o 
  -3   5   0        1.99        1.22      0.05 o 
  -2   5   0        5.92        7.10      0.10 o 
  -1   5   0       54.63       57.30      0.49 o 
   0   5   0       18.69       20.09      0.19 o 
   1   5   0       26.33       23.10      0.20 o 
   2   5   0       59.77       57.61      0.72 o 
   3   5   0       67.59       60.97      1.01 o 
   4   5   0       15.60       15.11      0.31 o 
   5   5   0        9.69        8.61      0.33 o 
   6   5   0        0.27        0.41      0.21 o 
  -8   6   0       12.16       12.23      0.49 o 
  -7   6   0        1.73        2.37      0.18 o 
  -6   6   0       15.43       16.52      0.39 o 
  -5   6   0       37.45       36.37      0.47 o 
  -4   6   0       17.47       18.20      0.28 o 
  -3   6   0       12.20       12.48      0.22 o 
  -2   6   0       24.32       22.35      0.22 o 
  -1   6   0      204.42      202.13      1.82 o 
   0   6   0       33.61       32.05      0.38 o 
   1   6   0        9.01        8.71      0.19 o 
   2   6   0       65.12       60.76      0.59 o 
   3   6   0       11.05       11.19      0.29 o 
   4   6   0        0.01       -0.09      0.09 o 
   5   6   0        0.17        0.06      0.08 o 
   6   6   0        2.65        3.49      0.41 o 
  -7   7   0        2.66        2.98      0.21 o 
  -6   7   0        0.06        0.09      0.10 o 
  -5   7   0        0.10        0.16      0.08 o 
  -4   7   0       24.40       23.00      0.34 o 
  -3   7   0        1.02        1.10      0.10 o 
  -2   7   0        8.42        7.53      0.20 o 
  -1   7   0       33.20       29.12      0.37 o 
   0   7   0        6.87        7.62      0.23 o 
   1   7   0        0.00       -0.04      0.04 o 
   2   7   0       17.90       20.29      0.27 o 
   3   7   0        1.42        1.52      0.08 o 
   4   7   0        0.93        1.67      0.17 o 
   5   7   0        2.31        2.31      0.23 o 
  -6   8   0        3.04        3.23      0.27 o 
  -5   8   0        2.34        2.90      0.23 o 
  -4   8   0       10.27        9.77      0.38 o 
  -3   8   0        1.56        1.25      0.14 o 
  -2   8   0        3.34        3.44      0.18 o 
  -1   8   0       15.59       14.60      0.25 o 
   0   8   0       11.20       11.00      0.20 o 
   1   8   0        0.83        1.32      0.08 o 
   2   8   0        0.95        1.27      0.08 o 
   3   8   0        3.68        3.85      0.13 o 
  -5   9   0        0.94        1.40      0.29 o 
  -4   9   0        0.03        0.21      0.21 o 
  -3   9   0        2.38        2.27      0.17 o 
  -2   9   0        0.20        0.38      0.10 o 
  -1   9   0       10.72       11.36      0.32 o 
   0   9   0        0.88        1.29      0.10 o 
   1   9   0        1.56        2.03      0.09 o 
   0  -9   1        4.06        4.62      0.17 o 
   1  -9   1        1.98        2.46      0.19 o 
   2  -9   1        0.86        1.49      0.15 o 
   3  -9   1        8.83       10.71      0.43 o 
   4  -9   1        0.01       -0.17      0.27 o 
  -2  -8   1        5.13        6.51      0.16 o 
  -1  -8   1        3.48        3.69      0.11 o 
   0  -8   1        0.48        0.80      0.07 o 
   1  -8   1        1.54        0.93      0.08 o 
   2  -8   1       16.99       16.64      0.38 o 
   3  -8   1       12.18       11.93      0.32 o 
   4  -8   1        8.15        8.69      0.39 o 
   5  -8   1        1.41        1.52      0.20 o 
   6  -8   1        1.40        1.00      0.21 o 
  -4  -7   1        0.40        0.23      0.15 o 
  -3  -7   1        1.66        1.35      0.06 o 
  -2  -7   1        3.48        3.02      0.08 o 
  -1  -7   1        0.28        0.43      0.08 o 
   0  -7   1        0.72        1.26      0.08 o 
   1  -7   1        4.92        4.74      0.13 o 
   2  -7   1        5.27        5.84      0.14 o 
   3  -7   1        2.24        1.91      0.12 o 
   4  -7   1        9.55        8.96      0.24 o 
   5  -7   1        3.88        4.18      0.18 o 
   6  -7   1        0.01        0.17      0.09 o 
   7  -7   1        7.00        6.91      0.70 o 
  -5  -6   1        2.57        2.46      0.23 o 
  -4  -6   1        0.90        1.19      0.13 o 
  -3  -6   1        0.81        0.53      0.10 o 
  -2  -6   1        0.07        0.07      0.03 o 
  -1  -6   1        0.11       -0.03      0.04 o 
   0  -6   1       51.83       51.68      0.64 o 
   1  -6   1      142.66      133.64      1.24 o 
   2  -6   1       29.09       26.40      0.29 o 
   3  -6   1       20.98       22.12      0.26 o 
   4  -6   1       21.26       21.00      0.28 o 
   5  -6   1        5.82        5.82      0.16 o 
   6  -6   1       12.33       13.49      0.27 o 
   7  -6   1        7.36        7.36      0.28 o 
   8  -6   1       13.18       14.78      0.50 o 
  -6  -5   1        0.03       -0.01      0.13 o 
  -5  -5   1        0.23        0.22      0.09 o 
  -4  -5   1        1.93        1.91      0.14 o 
  -3  -5   1       41.06       36.74      0.64 o 
  -2  -5   1        0.24        0.05      0.04 o 
  -1  -5   1       13.59       12.35      0.13 o 
   0  -5   1       49.72       48.20      0.39 o 
   1  -5   1       75.41       71.71      0.51 o 
   2  -5   1       47.12       48.79      0.40 o 
   3  -5   1       20.28       19.93      0.22 o 
   4  -5   1       22.93       24.28      0.30 o 
   5  -5   1        0.61        0.37      0.07 o 
   6  -5   1        1.60        1.58      0.11 o 
   7  -5   1       13.37       13.40      0.35 o 
   8  -5   1       21.76       24.28      0.53 o 
  -6  -4   1        0.76        0.67      0.13 o 
  -5  -4   1        4.62        4.17      0.25 o 
  -4  -4   1       18.90       17.77      0.60 o 
  -3  -4   1      117.97      104.39      1.51 o 
  -2  -4   1       91.92       88.49      0.94 o 
  -1  -4   1      173.00      156.18      1.33 o 
   0  -4   1       50.68       51.98      0.40 o 
   1  -4   1       43.60       41.46      0.32 o 
   2  -4   1       23.02       27.32      0.24 o 
   3  -4   1        5.99        6.10      0.09 o 
   4  -4   1       32.14       32.50      0.29 o 
   5  -4   1       50.48       47.98      0.51 o 
   6  -4   1       25.79       25.52      0.44 o 
   7  -4   1       15.97       15.99      0.37 o 
   8  -4   1        7.71        6.76      0.26 o 
   9  -4   1        2.48        2.77      0.45 o 
  -7  -3   1        1.29        1.69      0.09 o 
  -5  -3   1        0.76        0.80      0.25 o 
  -4  -3   1        5.04        3.82      0.29 o 
  -3  -3   1       46.65       47.60      1.27 o 
  -2  -3   1        0.06        0.56      0.07 o 
  -1  -3   1       37.92       41.79      0.37 o 
   0  -3   1       77.16       91.15      0.62 o 
   1  -3   1       57.84       58.20      0.41 o 
   2  -3   1      140.86      145.83      1.15 o 
   3  -3   1       33.90       32.72      0.32 o 
   4  -3   1       64.33       67.76      0.57 o 
   5  -3   1        2.81        2.37      0.09 o 
   6  -3   1       24.70       24.37      0.35 o 
   7  -3   1        0.78        0.95      0.11 o 
   8  -3   1        0.21        0.14      0.12 o 
   9  -3   1        1.69        1.00      0.18 o 
  -7  -2   1        0.30        0.24      0.07 o 
  -6  -2   1        9.34       10.14      0.33 o 
  -5  -2   1        4.64        4.69      0.21 o 
  -4  -2   1        8.88        8.90      0.13 o 
  -3  -2   1       53.64       55.87      1.40 o 
  -2  -2   1      844.75      925.16     20.42 o 
  -1  -2   1       10.70       12.94      0.15 o 
   0  -2   1       16.02       15.35      0.14 o 
   1  -2   1       36.08       37.40      0.27 o 
   2  -2   1        1.77        1.68      0.04 o 
   3  -2   1        2.48        2.86      0.05 o 
   4  -2   1       52.71       56.78      0.51 o 
   5  -2   1        0.29        0.18      0.03 o 
   6  -2   1       32.76       35.79      0.39 o 
   7  -2   1        1.05        1.64      0.12 o 
   8  -2   1        1.84        1.62      0.17 o 
   9  -2   1        0.01       -0.10      0.10 o 
  -8  -1   1        0.21        0.24      0.05 o 
  -7  -1   1       15.72       14.23      0.21 o 
  -6  -1   1       40.76       40.46      0.48 o 
  -5  -1   1      102.79      102.03      1.61 o 
  -4  -1   1        0.01        0.24      0.02 o 
  -3  -1   1       15.95       13.99      0.15 o 
  -2  -1   1       22.72       20.77      0.34 o 
  -1  -1   1      683.01      688.82     15.10 o 
   0  -1   1       11.91       11.72      0.11 o 
   1  -1   1       41.16       39.00      0.26 o 
   2  -1   1     1337.54     1377.59      9.38 o 
   3  -1   1        4.52        4.23      0.05 o 
   4  -1   1        0.21        0.03      0.02 o 
   5  -1   1       90.52       92.63      0.86 o 
   6  -1   1       39.97       36.50      0.39 o 
   7  -1   1        0.31        0.10      0.05 o 
   8  -1   1        0.58        0.11      0.10 o 
   9  -1   1        0.19        0.04      0.12 o 
  -8   0   1        0.01        0.00      0.04 o 
  -7   0   1       30.24       31.44      0.43 o 
  -6   0   1        1.91        1.99      0.08 o 
  -5   0   1       43.04       42.84      0.45 o 
  -4   0   1       33.26       36.96      0.43 o 
  -3   0   1      180.99      186.26      2.04 o 
  -2   0   1       37.67       49.16      0.56 o 
  -1   0   1      146.68      150.40      2.02 o 
   0   0   1      385.51      364.36      8.68 o 
   1   0   1      245.42      244.78      1.82 o 
   3   0   1       27.08       31.39      0.22 o 
   4   0   1       71.35       68.68      0.53 o 
   5   0   1       22.09       21.82      0.20 o 
   6   0   1       40.02       42.42      0.52 o 
   7   0   1        5.99        6.14      0.17 o 
   8   0   1        2.31        3.14      0.12 o 
   9   0   1        6.18        6.19      0.27 o 
  -8   1   1        0.97        0.82      0.11 o 
  -7   1   1        0.23        0.26      0.04 o 
  -6   1   1        1.28        1.32      0.09 o 
  -5   1   1        0.66        0.64      0.04 o 
  -4   1   1       87.92       95.53      0.80 o 
  -3   1   1      218.71      218.11      1.91 o 
  -2   1   1      127.94      109.55      0.91 o 
  -1   1   1        7.25        6.97      0.06 o 
   0   1   1     2450.53     2105.34     44.83 o 
   1   1   1       10.33       13.41      0.09 o 
   2   1   1       16.51       15.16      0.11 o 
   3   1   1        0.96        1.88      0.03 o 
   4   1   1        2.13        2.33      0.03 o 
   5   1   1        4.38        3.86      0.07 o 
   6   1   1        1.60        1.95      0.08 o 
   7   1   1       24.57       24.30      0.39 o 
   8   1   1        7.00        8.73      0.22 o 
   9   1   1       21.05       22.17      0.43 o 
  -8   2   1        0.01        0.15      0.10 o 
  -7   2   1       12.33       13.13      0.24 o 
  -6   2   1       13.98       13.15      0.20 o 
  -5   2   1       23.78       25.51      0.29 o 
  -4   2   1      161.88      182.31      1.71 o 
  -3   2   1        8.28        8.64      0.11 o 
  -2   2   1      297.08      290.70      2.74 o 
  -1   2   1      285.43      276.39      2.36 o 
   0   2   1      804.89      784.43      4.53 o 
   1   2   1      787.36      810.20      5.36 o 
   2   2   1       68.88       78.86      0.67 o 
   3   2   1      108.64      113.40      1.14 o 
   4   2   1      134.02      140.73      1.02 o 
   5   2   1        0.58        0.90      0.04 o 
   6   2   1        0.28        0.17      0.02 o 
   7   2   1        6.32        5.28      0.18 o 
   8   2   1       12.30       14.29      0.39 o 
  -8   3   1        5.99        6.77      0.29 o 
  -7   3   1        0.38        0.23      0.10 o 
  -6   3   1        0.37        0.54      0.05 o 
  -5   3   1        1.36        1.58      0.10 o 
  -4   3   1       71.41       76.08      0.76 o 
  -3   3   1       21.37       21.34      0.23 o 
  -2   3   1        0.82        3.10      0.07 o 
  -1   3   1       29.84       41.77      0.34 o 
   0   3   1      757.73      760.88      5.51 o 
   1   3   1      551.88      569.64      4.50 o 
   2   3   1      354.88      364.18      3.02 o 
   3   3   1      106.40      114.45      0.95 o 
   4   3   1       46.73       51.59      0.46 o 
   5   3   1        0.24        0.14      0.03 o 
   6   3   1        4.89        5.25      0.09 o 
   7   3   1        1.99        1.35      0.07 o 
   8   3   1        0.28        0.22      0.05 o 
  -8   4   1        6.48        6.81      0.32 o 
  -7   4   1       15.60       14.49      0.44 o 
  -6   4   1        2.34        2.44      0.16 o 
  -5   4   1        2.35        2.69      0.12 o 
  -4   4   1        6.28        5.96      0.16 o 
  -3   4   1        9.64       10.03      0.16 o 
  -2   4   1      142.46      156.35      1.51 o 
  -1   4   1       14.93       13.84      0.16 o 
   0   4   1      237.76      261.77      1.71 o 
   1   4   1       14.48       11.28      0.09 o 
   2   4   1        0.47        0.98      0.04 o 
   3   4   1        4.33        3.78      0.07 o 
   4   4   1        0.29        0.41      0.02 o 
   5   4   1        2.07        1.89      0.09 o 
   6   4   1        0.74        0.58      0.04 o 
   7   4   1        5.96        6.22      0.16 o 
   8   4   1        0.13        0.10      0.06 o 
  -8   5   1        0.34        0.14      0.12 o 
  -7   5   1        1.04        1.21      0.26 o 
  -6   5   1       88.01       86.67      1.26 o 
  -5   5   1       27.06       26.92      0.49 o 
  -4   5   1       25.26       25.23      0.44 o 
  -3   5   1        3.41        3.33      0.10 o 
  -2   5   1       34.48       39.10      0.41 o 
  -1   5   1        1.78        3.80      0.06 o 
   0   5   1       72.18       72.72      0.53 o 
   1   5   1       44.93       44.68      0.34 o 
   2   5   1        1.52        1.19      0.04 o 
   3   5   1        1.35        1.74      0.08 o 
   4   5   1       40.66       38.90      0.52 o 
   5   5   1       87.95       85.13      1.54 o 
   6   5   1        5.98        5.40      0.18 o 
   7   5   1        0.97        1.00      0.07 o 
  -8   6   1        0.00        0.11      0.13 o 
  -7   6   1        0.18        0.24      0.11 o 
  -6   6   1       37.09       37.65      0.66 o 
  -5   6   1        3.57        3.99      0.18 o 
  -4   6   1        0.11        0.21      0.07 o 
  -3   6   1       21.34       19.39      0.37 o 
  -2   6   1        0.18        0.06      0.02 o 
  -1   6   1        0.03        0.38      0.03 o 
   0   6   1       31.55       28.38      0.27 o 
   1   6   1      401.20      382.05      2.93 o 
   2   6   1       23.16       22.85      0.26 o 
   3   6   1        3.60        3.06      0.08 o 
   4   6   1       11.66       10.76      0.16 o 
   5   6   1        6.77        6.68      0.45 o 
   6   6   1        0.45        0.42      0.06 o 
  -7   7   1        0.28        0.23      0.11 o 
  -6   7   1        8.53        9.54      0.30 o 
  -5   7   1       24.18       23.46      0.47 o 
  -4   7   1        6.30        6.82      0.19 o 
  -3   7   1       17.78       18.11      0.31 o 
  -2   7   1       66.70       59.65      0.62 o 
  -1   7   1        3.62        3.35      0.10 o 
   0   7   1       12.33       11.80      0.26 o 
   1   7   1       23.75       19.61      0.24 o 
   2   7   1       13.19       12.40      0.17 o 
   3   7   1        1.65        2.12      0.06 o 
   4   7   1       22.31       23.11      0.34 o 
   5   7   1        1.13        1.57      0.08 o 
  -6   8   1        1.17        1.19      0.21 o 
  -5   8   1       13.32       14.66      0.46 o 
  -4   8   1        1.93        3.02      0.17 o 
  -3   8   1       11.63       12.61      0.31 o 
  -2   8   1       16.78       16.21      0.31 o 
  -1   8   1        3.55        3.59      0.24 o 
   0   8   1        4.04        3.60      0.16 o 
   1   8   1        0.81        0.79      0.08 o 
   2   8   1        4.49        5.67      0.15 o 
   3   8   1        2.85        3.40      0.10 o 
   4   8   1        0.84        1.40      0.08 o 
  -5   9   1        0.09        0.21      0.25 o 
  -4   9   1        3.86        3.49      0.26 o 
  -3   9   1        3.51        4.13      0.24 o 
  -2   9   1        0.08       -0.04      0.08 o 
  -1   9   1        3.92        5.48      0.23 o 
   0   9   1        0.13        0.07      0.08 o 
   1   9   1        0.51        0.28      0.05 o 
   2   9   1        0.94        0.83      0.07 o 
   3   9   1        0.14        0.03      0.09 o 
  -3  10   1        1.69        1.31      0.29 o 
  -2  10   1        0.23        0.66      0.14 o 
  -1  10   1       12.03       15.13      0.82 o 
   0  10   1        0.01        0.10      0.20 o 
  -1  -8   2        2.25        2.67      0.16 o 
   0  -8   2        0.42        0.62      0.08 o 
   1  -8   2        5.04        6.17      0.19 o 
   2  -8   2        0.13        0.07      0.08 o 
   3  -8   2        1.89        2.17      0.23 o 
   4  -8   2        3.94        3.88      0.23 o 
   5  -8   2        0.84        1.14      0.16 o 
  -3  -7   2        9.57       11.40      0.27 o 
  -2  -7   2        2.37        3.27      0.11 o 
  -1  -7   2        0.27        0.39      0.06 o 
   0  -7   2       26.26       28.42      0.37 o 
   1  -7   2        1.67        1.97      0.09 o 
   2  -7   2        0.02       -0.05      0.05 o 
   3  -7   2       22.33       21.42      0.37 o 
   4  -7   2        7.58        7.79      0.32 o 
   5  -7   2        1.52        1.93      0.14 o 
   6  -7   2        8.05        8.60      0.27 o 
   7  -7   2        1.05        0.86      0.20 o 
  -4  -6   2        2.04        2.11      0.33 o 
  -3  -6   2        2.44        3.20      0.20 o 
  -2  -6   2        0.19        0.07      0.08 o 
  -1  -6   2        3.32        2.88      0.09 o 
   0  -6   2       15.06       13.86      0.25 o 
   1  -6   2        8.41        7.53      0.13 o 
   2  -6   2        9.60       10.40      0.16 o 
   3  -6   2      154.97      150.19      1.31 o 
   4  -6   2       17.15       16.06      0.27 o 
   5  -6   2        0.09        0.03      0.08 o 
   6  -6   2        3.46        3.39      0.18 o 
   7  -6   2        0.76        0.98      0.14 o 
   8  -6   2        0.00       -0.11      0.11 o 
  -5  -5   2        0.63        0.45      0.15 o 
  -4  -5   2        0.23        0.29      0.09 o 
  -3  -5   2        9.64        8.13      0.20 o 
  -2  -5   2        0.59        0.65      0.07 o 
  -1  -5   2       67.95       62.42      0.56 o 
   0  -5   2       40.00       35.79      0.35 o 
   1  -5   2       26.34       24.14      0.26 o 
   2  -5   2       23.30       22.07      0.24 o 
   3  -5   2       30.53       29.96      0.28 o 
   4  -5   2        9.54        9.71      0.16 o 
   5  -5   2        0.79        0.60      0.07 o 
   6  -5   2        0.05       -0.06      0.06 o 
   7  -5   2        2.19        1.65      0.16 o 
   8  -5   2        7.16        7.38      0.42 o 
  -6  -4   2        1.92        2.83      0.37 o 
  -5  -4   2        9.00        9.60      0.53 o 
  -4  -4   2        5.64        6.12      0.29 o 
  -3  -4   2       40.59       34.66      0.75 o 
  -2  -4   2        7.38        5.80      0.10 o 
  -1  -4   2       11.58        9.14      0.11 o 
   0  -4   2       12.39       12.58      0.13 o 
   1  -4   2       15.38       14.43      0.13 o 
   2  -4   2       25.52       25.80      0.24 o 
   3  -4   2       26.15       27.53      0.25 o 
   4  -4   2       89.08       94.60      0.79 o 
   5  -4   2        1.61        1.47      0.07 o 
   6  -4   2        2.18        1.99      0.11 o 
   7  -4   2        0.01       -0.08      0.08 o 
   8  -4   2        7.28        7.47      0.29 o 
   9  -4   2        0.49        0.18      0.15 o 
  -6  -3   2        2.71        2.46      0.16 o 
  -4  -3   2        1.11        0.66      0.21 o 
  -3  -3   2        7.19        5.79      0.35 o 
  -2  -3   2       11.42       13.54      0.49 o 
  -1  -3   2        0.22       -0.01      0.02 o 
   0  -3   2       25.95       34.29      0.29 o 
   1  -3   2       55.31       58.26      0.42 o 
   2  -3   2       74.40       78.38      0.57 o 
   3  -3   2       84.46       82.94      0.64 o 
   4  -3   2      162.11      157.07      1.27 o 
   5  -3   2       29.65       26.85      0.31 o 
   6  -3   2       16.28       15.57      0.26 o 
   7  -3   2       11.36       10.63      0.29 o 
   8  -3   2        5.34        5.41      0.24 o 
   9  -3   2        1.43        1.49      0.19 o 
  -7  -2   2        0.01       -0.03      0.03 o 
  -6  -2   2        1.91        2.22      0.16 o 
  -5  -2   2        2.60        2.83      0.12 o 
  -4  -2   2       38.38       36.85      0.64 o 
  -3  -2   2       17.31       14.78      0.53 o 
  -2  -2   2       10.34        7.39      0.33 o 
  -1  -2   2       95.23      110.49      0.93 o 
   0  -2   2      732.28      781.99      6.19 o 
   1  -2   2        7.83        8.72      0.11 o 
   2  -2   2       43.88       53.25      0.41 o 
   3  -2   2      108.51      121.12      0.97 o 
   4  -2   2       18.66       19.62      0.19 o 
   5  -2   2       30.47       32.35      0.34 o 
   6  -2   2        5.43        7.13      0.16 o 
   7  -2   2        0.06       -0.01      0.07 o 
   8  -2   2       13.04       12.71      0.39 o 
   9  -2   2        1.22        1.69      0.19 o 
  -7  -1   2        1.72        1.68      0.09 o 
  -6  -1   2        1.55        1.96      0.07 o 
  -5  -1   2      150.53      143.98      1.82 o 
  -4  -1   2       41.20       38.62      0.40 o 
  -3  -1   2       65.28       59.83      0.59 o 
  -2  -1   2       72.26       89.29      1.12 o 
  -1  -1   2       53.99       54.92      0.51 o 
   0  -1   2      186.90      192.58      1.73 o 
   1  -1   2      141.08      140.36      1.03 o 
   2  -1   2       38.32       36.86      0.29 o 
   3  -1   2        0.65        0.76      0.04 o 
   4  -1   2       30.60       36.02      0.35 o 
   5  -1   2        1.48        1.54      0.06 o 
   6  -1   2       16.38       16.23      0.22 o 
   7  -1   2       13.85       15.00      0.44 o 
   8  -1   2       11.30       10.14      0.35 o 
   9  -1   2        1.58        1.48      0.17 o 
  -8   0   2        1.64        1.58      0.07 o 
  -7   0   2        0.67        0.97      0.07 o 
  -6   0   2       13.76       15.17      0.23 o 
  -5   0   2       74.37       75.30      0.75 o 
  -4   0   2       32.77       33.09      0.32 o 
  -3   0   2       52.63       54.97      0.56 o 
  -2   0   2      280.77      303.43      3.31 o 
  -1   0   2      231.89      257.19      2.51 o 
   0   0   2      235.50      254.83      1.61 o 
   1   0   2      263.84      251.35      1.56 o 
   2   0   2     4650.22     4905.01     74.66 o 
   3   0   2        0.19        0.01      0.02 o 
   4   0   2      109.86      115.49      0.86 o 
   5   0   2       17.66       16.75      0.19 o 
   6   0   2        0.00       -0.03      0.03 o 
   7   0   2       12.48       13.50      0.27 o 
   8   0   2        5.63        5.84      0.23 o 
   9   0   2        7.02        8.08      0.32 o 
  -8   1   2        0.40        0.28      0.08 o 
  -7   1   2        0.89        0.57      0.07 o 
  -6   1   2       12.21       10.78      0.19 o 
  -5   1   2        1.29        1.75      0.09 o 
  -4   1   2        3.53        4.62      0.07 o 
  -3   1   2       22.00       20.20      0.19 o 
  -2   1   2       35.83       41.20      0.35 o 
  -1   1   2     1168.29     1158.99      7.92 o 
   0   1   2       91.97       84.99      0.52 o 
   1   1   2       13.84       11.94      0.11 o 
   2   1   2     3933.14     4207.25     45.11 o 
   3   1   2        9.73        9.66      0.09 o 
   4   1   2       36.65       37.21      0.30 o 
   5   1   2       10.05        9.81      0.11 o 
   6   1   2        1.82        1.28      0.07 o 
   7   1   2        0.65        1.08      0.08 o 
   8   1   2        1.32        0.99      0.12 o 
   9   1   2       14.60       15.51      0.62 o 
  -8   2   2        0.06        0.18      0.12 o 
  -7   2   2        2.28        1.90      0.08 o 
  -6   2   2        5.71        4.47      0.13 o 
  -5   2   2        1.45        1.29      0.08 o 
  -4   2   2       16.43       17.29      0.20 o 
  -3   2   2       49.72       61.17      0.58 o 
  -2   2   2      263.49      287.94      2.34 o 
  -1   2   2       31.06       30.56      0.28 o 
   0   2   2      920.50      889.90      5.84 o 
   1   2   2       95.67       87.45      0.58 o 
   2   2   2      238.66      243.21      1.81 o 
   3   2   2      127.18      128.14      0.90 o 
   4   2   2        4.88        6.30      0.07 o 
   5   2   2        3.59        5.67      0.07 o 
   6   2   2       69.86       70.87      0.81 o 
   7   2   2        8.37        8.74      0.18 o 
   8   2   2        0.07        0.14      0.05 o 
   9   2   2        7.72        6.48      0.27 o 
  -8   3   2        0.61        0.58      0.12 o 
  -7   3   2       27.54       25.47      1.17 o 
  -6   3   2       28.94       28.01      0.36 o 
  -5   3   2        7.28        7.15      0.14 o 
  -4   3   2       10.12       11.11      0.17 o 
  -3   3   2       11.99       12.47      0.18 o 
  -2   3   2      225.08      226.87      2.01 o 
  -1   3   2        0.19        0.17      0.02 o 
   0   3   2        7.89       11.83      0.09 o 
   1   3   2       26.67       21.95      0.30 o 
   2   3   2      281.54      289.15      2.64 o 
   3   3   2       87.60       88.73      0.60 o 
   4   3   2      156.27      174.21      1.27 o 
   5   3   2       21.58       22.08      0.21 o 
   6   3   2        1.38        1.78      0.07 o 
   7   3   2        4.24        3.53      0.11 o 
   8   3   2        2.21        2.36      0.11 o 
  -8   4   2        0.02       -0.04      0.12 o 
  -7   4   2       12.40       13.10      0.64 o 
  -6   4   2        7.28        7.07      0.22 o 
  -5   4   2       36.25       34.83      0.39 o 
  -4   4   2        0.11        0.01      0.04 o 
  -3   4   2       96.90      100.99      1.34 o 
  -2   4   2      136.01      150.14      1.22 o 
  -1   4   2      478.56      512.64      4.46 o 
   0   4   2      289.61      323.73      2.63 o 
   1   4   2        0.08        0.29      0.02 o 
   2   4   2        8.41        9.86      0.09 o 
   3   4   2        0.01       -0.01      0.02 o 
   4   4   2        4.73        5.13      0.07 o 
   5   4   2       22.81       21.30      0.22 o 
   6   4   2       12.42       11.44      0.18 o 
   7   4   2       23.32       23.73      0.37 o 
   8   4   2        2.21        2.65      0.10 o 
  -8   5   2        0.69        0.71      0.25 o 
  -7   5   2        0.67        0.85      0.15 o 
  -6   5   2        4.72        4.72      0.20 o 
  -5   5   2        0.01       -0.04      0.07 o 
  -4   5   2      135.00      124.07      2.02 o 
  -3   5   2       59.71       62.13      0.67 o 
  -2   5   2        6.15        8.40      0.14 o 
  -1   5   2        3.27        1.88      0.07 o 
   0   5   2      170.95      177.34      1.39 o 
   1   5   2       65.52       73.70      0.57 o 
   2   5   2      149.68      146.26      1.08 o 
   3   5   2        9.04        8.58      0.10 o 
   4   5   2        5.92        6.06      0.10 o 
   5   5   2        0.42        0.56      0.04 o 
   6   5   2        2.11        1.91      0.07 o 
   7   5   2       26.36       25.75      0.34 o 
  -7   6   2        0.02       -0.04      0.10 o 
  -6   6   2       15.11       14.62      0.36 o 
  -5   6   2        2.93        3.10      0.22 o 
  -4   6   2       45.69       48.07      0.75 o 
  -3   6   2       10.91        9.21      0.31 o 
  -2   6   2       26.82       26.76      0.38 o 
  -1   6   2        0.00       -0.01      0.03 o 
   0   6   2        0.41        0.89      0.04 o 
   1   6   2       51.39       54.38      0.57 o 
   2   6   2       54.73       51.21      0.44 o 
   3   6   2      180.18      171.96      1.56 o 
   4   6   2       20.46       19.88      0.25 o 
   5   6   2        1.93        2.19      0.11 o 
   6   6   2        0.02       -0.03      0.03 o 
   7   6   2        1.19        1.03      0.08 o 
  -7   7   2        2.21        2.25      0.19 o 
  -6   7   2       10.86       11.16      0.32 o 
  -5   7   2        3.67        3.48      0.19 o 
  -4   7   2        6.44        6.39      0.23 o 
  -3   7   2       35.78       31.13      0.54 o 
  -2   7   2        0.72        0.40      0.08 o 
  -1   7   2       16.58       15.97      0.31 o 
   0   7   2       38.06       30.83      0.32 o 
   1   7   2       43.51       40.88      0.48 o 
   2   7   2       15.27       15.54      0.23 o 
   3   7   2        0.16        0.25      0.04 o 
   4   7   2        5.62        4.74      0.11 o 
   5   7   2        2.86        3.45      0.09 o 
   6   7   2        2.81        2.68      0.14 o 
  -6   8   2        0.53        0.68      0.13 o 
  -5   8   2        0.60        0.67      0.11 o 
  -4   8   2        0.11       -0.06      0.06 o 
  -3   8   2        2.21        2.11      0.12 o 
  -2   8   2        3.68        2.00      0.13 o 
  -1   8   2       17.74       17.01      0.32 o 
   0   8   2       19.50       19.26      0.29 o 
   1   8   2       38.01       34.35      0.43 o 
   2   8   2       19.73       18.31      0.27 o 
   3   8   2        0.32        0.06      0.04 o 
   4   8   2        5.63        6.82      0.16 o 
   5   8   2        0.70        0.81      0.08 o 
  -5   9   2        1.10        0.88      0.19 o 
  -4   9   2        2.60        3.30      0.27 o 
  -3   9   2        0.61        0.77      0.16 o 
  -2   9   2       10.49       10.34      0.36 o 
  -1   9   2        1.27        1.32      0.13 o 
   0   9   2        0.01        0.04      0.08 o 
   1   9   2        6.75        8.61      0.22 o 
   2   9   2        1.07        1.60      0.09 o 
   3   9   2        4.39        5.59      0.15 o 
   4   9   2        1.83        2.11      0.11 o 
  -3  10   2        0.00       -0.08      0.12 o 
  -2  10   2        2.32        2.39      0.22 o 
  -1  10   2        8.18        9.98      0.36 o 
   0  10   2        1.09        1.91      0.16 o 
   1  10   2       13.98       14.82      0.39 o 
   2  -8   3        1.10        1.09      0.17 o 
   3  -8   3        1.48        1.93      0.17 o 
  -1  -7   3       11.54       11.54      0.23 o 
   0  -7   3        6.31        7.74      0.16 o 
   1  -7   3        1.71        1.60      0.08 o 
   2  -7   3       15.21       17.76      0.28 o 
   3  -7   3        1.15        1.29      0.11 o 
   4  -7   3        0.23        0.10      0.10 o 
   5  -7   3       11.06       10.29      0.30 o 
   6  -7   3        5.47        5.73      0.24 o 
  -3  -6   3        2.08        4.57      0.32 o 
  -2  -6   3        2.28        2.66      0.08 o 
  -1  -6   3        0.35        0.77      0.05 o 
   0  -6   3        5.45        4.67      0.10 o 
   1  -6   3        4.97        5.16      0.11 o 
   2  -6   3       46.46       44.61      0.45 o 
   3  -6   3        0.49        0.43      0.07 o 
   4  -6   3        1.98        2.08      0.14 o 
   5  -6   3       33.81       33.42      0.55 o 
   6  -6   3       10.43       10.99      0.26 o 
   7  -6   3        2.46        2.84      0.30 o 
  -4  -5   3        0.22        0.18      0.23 o 
  -3  -5   3        2.55        2.35      0.13 o 
  -2  -5   3        1.87        1.60      0.10 o 
  -1  -5   3       12.80       11.10      0.13 o 
   0  -5   3        2.66        2.79      0.07 o 
   1  -5   3       21.99       20.70      0.23 o 
   2  -5   3       44.70       42.18      0.42 o 
   3  -5   3       81.84       79.42      0.68 o 
   4  -5   3        4.01        3.49      0.19 o 
   5  -5   3        4.39        4.77      0.15 o 
   6  -5   3        1.62        1.61      0.09 o 
   7  -5   3        0.06        0.01      0.08 o 
   8  -5   3        0.70        0.58      0.14 o 
  -5  -4   3        0.55        0.53      0.21 o 
  -4  -4   3        1.92        2.71      0.33 o 
  -3  -4   3        0.62        0.81      0.07 o 
  -2  -4   3       17.55       17.00      0.36 o 
  -1  -4   3      137.00      117.20      1.21 o 
   0  -4   3       28.73       27.37      0.28 o 
   1  -4   3       47.80       45.24      0.43 o 
   2  -4   3        8.64        7.44      0.11 o 
   3  -4   3       14.34       12.19      0.14 o 
   4  -4   3        6.57        6.84      0.12 o 
   5  -4   3        5.27        5.29      0.12 o 
   6  -4   3       41.28       40.86      0.53 o 
   7  -4   3        1.22        1.13      0.11 o 
   8  -4   3        2.61        2.62      0.20 o 
   9  -4   3        4.67        4.56      0.26 o 
  -5  -3   3        7.57        9.30      0.70 o 
  -4  -3   3        0.02        0.04      0.12 o 
  -3  -3   3        2.30        2.09      0.25 o 
  -2  -3   3        0.43        0.18      0.07 o 
  -1  -3   3       44.40       42.02      0.42 o 
   0  -3   3       21.54       21.13      0.19 o 
   1  -3   3       21.55       19.77      0.31 o 
   2  -3   3        4.06        4.91      0.08 o 
   3  -3   3       17.61       16.78      0.18 o 
   4  -3   3        1.71        1.12      0.06 o 
   5  -3   3       15.81       15.20      0.21 o 
   6  -3   3       35.53       34.77      0.39 o 
   7  -3   3        8.89        7.44      0.25 o 
   8  -3   3        1.24        0.66      0.16 o 
   9  -3   3        2.31        1.84      0.22 o 
  -6  -2   3        8.26        8.04      0.29 o 
  -5  -2   3        0.02        0.02      0.06 o 
  -4  -2   3        0.14        0.35      0.05 o 
  -3  -2   3       11.77       11.26      0.27 o 
  -2  -2   3       14.47       13.12      0.18 o 
  -1  -2   3       26.05       23.34      0.25 o 
   0  -2   3       98.01      117.04      1.08 o 
   1  -2   3       35.76       42.80      0.34 o 
   2  -2   3      162.02      174.61      1.36 o 
   3  -2   3       27.15       26.90      0.24 o 
   4  -2   3       84.34       87.90      0.74 o 
   5  -2   3       30.64       33.46      0.33 o 
   6  -2   3        0.04       -0.04      0.04 o 
   7  -2   3        3.14        3.28      0.17 o 
   8  -2   3        3.60        3.32      0.29 o 
   9  -2   3        0.23        0.14      0.12 o 
  -7  -1   3        0.31        0.34      0.04 o 
  -6  -1   3        0.60        0.66      0.05 o 
  -5  -1   3        1.90        2.05      0.07 o 
  -4  -1   3       19.64       20.03      0.26 o 
  -3  -1   3      302.95      305.01      2.70 o 
  -2  -1   3        8.66       10.95      0.12 o 
  -1  -1   3       17.48       16.71      0.16 o 
   0  -1   3      173.18      192.91      1.48 o 
   1  -1   3       76.96       84.40      0.67 o 
   2  -1   3       10.97       11.60      0.13 o 
   3  -1   3        0.09        0.27      0.04 o 
   4  -1   3      176.52      182.93      1.33 o 
   5  -1   3        5.53        5.30      0.10 o 
   6  -1   3       12.01       11.28      0.21 o 
   7  -1   3        1.56        1.60      0.15 o 
   8  -1   3       17.73       17.55      0.39 o 
   9  -1   3        0.66        0.64      0.15 o 
  -7   0   3        0.62        0.75      0.07 o 
  -6   0   3        1.01        0.95      0.06 o 
  -5   0   3       38.81       38.09      0.35 o 
  -4   0   3       59.71       54.65      0.47 o 
  -3   0   3       53.52       54.56      0.52 o 
  -2   0   3       77.28       68.20      0.69 o 
  -1   0   3        0.07        0.04      0.02 o 
   0   0   3       41.08       40.60      0.30 o 
   1   0   3       46.55       53.91      0.44 o 
   2   0   3      150.87      150.15      1.15 o 
   3   0   3       22.54       26.24      0.22 o 
   4   0   3     2086.13     2205.45     18.17 o 
   5   0   3       12.19       15.36      0.16 o 
   6   0   3        3.67        4.01      0.09 o 
   7   0   3        3.53        3.07      0.11 o 
   8   0   3        5.88        6.20      0.37 o 
   9   0   3        0.51        0.41      0.16 o 
  -7   1   3        0.65        0.99      0.06 o 
  -6   1   3        0.29        0.22      0.06 o 
  -5   1   3       11.95       10.53      0.16 o 
  -4   1   3        7.33        5.29      0.09 o 
  -3   1   3        9.00        9.14      0.10 o 
  -2   1   3      211.50      230.46      1.75 o 
  -1   1   3       74.49       75.47      0.62 o 
   0   1   3        6.33        9.67      0.10 o 
   1   1   3      287.88      296.33      2.03 o 
   2   1   3      606.78      636.64      4.32 o 
   3   1   3        4.48        5.05      0.06 o 
   4   1   3      355.40      382.00      2.76 o 
   5   1   3        8.51        9.51      0.16 o 
   6   1   3        3.76        2.90      0.06 o 
   7   1   3        0.00        0.11      0.04 o 
   8   1   3        3.08        2.27      0.16 o 
   9   1   3        3.27        3.08      0.33 o 
  -7   2   3        1.50        1.33      0.09 o 
  -6   2   3        0.75        1.14      0.07 o 
  -5   2   3       26.17       25.15      0.35 o 
  -4   2   3       65.49       61.48      0.55 o 
  -3   2   3       65.93       62.71      0.59 o 
  -2   2   3      261.97      292.86      2.38 o 
  -1   2   3      186.91      211.39      1.73 o 
   0   2   3       29.63       29.70      0.26 o 
   1   2   3        4.48        4.80      0.14 o 
   2   2   3        1.39        2.25      0.04 o 
   3   2   3        8.71        8.26      0.10 o 
   4   2   3        0.04        0.00      0.01 o 
   5   2   3       46.35       42.96      0.47 o 
   6   2   3        0.84        0.99      0.06 o 
   7   2   3        1.04        1.13      0.07 o 
   8   2   3        7.61        8.34      0.18 o 
   9   2   3        6.52        7.63      0.41 o 
  -7   3   3        0.22        0.02      0.09 o 
  -6   3   3        4.62        4.64      0.13 o 
  -5   3   3       33.61       28.38      0.39 o 
  -4   3   3       11.31       10.91      0.17 o 
  -3   3   3        0.01        0.03      0.02 o 
  -2   3   3       27.03       37.85      0.38 o 
  -1   3   3       11.32        8.72      0.11 o 
   0   3   3       88.98       81.66      0.59 o 
   1   3   3       28.07       36.61      0.28 o 
   2   3   3       34.22       34.64      0.28 o 
   3   3   3        2.05        3.51      0.05 o 
   4   3   3        0.68        1.35      0.04 o 
   5   3   3        7.05        6.83      0.09 o 
   6   3   3       50.13       50.12      0.60 o 
   7   3   3        4.13        3.23      0.11 o 
   8   3   3        2.16        2.25      0.11 o 
   9   3   3        1.82        1.48      0.15 o 
  -7   4   3        3.21        2.61      0.20 o 
  -6   4   3        5.01        4.79      0.23 o 
  -5   4   3        1.42        0.91      0.10 o 
  -4   4   3        0.93        0.94      0.06 o 
  -3   4   3       29.26       26.98      0.33 o 
  -2   4   3       45.04       46.96      0.59 o 
  -1   4   3      166.04      164.10      1.68 o 
   0   4   3      419.70      468.02      3.22 o 
   1   4   3      506.75      522.54      3.80 o 
   2   4   3      162.39      176.63      1.29 o 
   3   4   3       11.10       11.45      0.12 o 
   4   4   3       11.51       11.61      0.12 o 
   5   4   3        2.88        3.50      0.08 o 
   6   4   3        5.85        6.05      0.14 o 
   7   4   3        4.19        4.96      0.13 o 
   8   4   3        2.41        2.76      0.11 o 
  -7   5   3        2.88        2.94      0.23 o 
  -6   5   3        3.20        2.87      0.20 o 
  -5   5   3       18.74       18.49      0.39 o 
  -4   5   3       86.59       80.73      1.14 o 
  -3   5   3       13.98       12.65      0.23 o 
  -2   5   3      104.96       92.35      0.94 o 
  -1   5   3        0.01        0.26      0.04 o 
   0   5   3        7.74       10.62      0.14 o 
   1   5   3       55.58       52.18      0.47 o 
   2   5   3       81.73       84.55      0.68 o 
   3   5   3       98.96      103.57      0.74 o 
   4   5   3       28.23       28.56      0.29 o 
   5   5   3        0.31        0.63      0.10 o 
   6   5   3       10.68       10.26      0.18 o 
   7   5   3       12.67       13.71      0.23 o 
   8   5   3        1.56        1.55      0.09 o 
  -7   6   3        4.61        5.34      0.35 o 
  -6   6   3        0.00       -0.01      0.08 o 
  -5   6   3        0.01        0.05      0.07 o 
  -4   6   3       92.15       83.84      2.42 o 
  -3   6   3       43.00       44.68      0.70 o 
  -2   6   3       35.41       37.07      0.58 o 
  -1   6   3       86.91       88.62      0.85 o 
   0   6   3       27.98       25.48      0.27 o 
   1   6   3        1.19        0.41      0.03 o 
   2   6   3        3.79        4.42      0.10 o 
   3   6   3      119.09      115.84      1.17 o 
   4   6   3       40.07       40.05      0.47 o 
   5   6   3        9.17        8.41      0.15 o 
   6   6   3       12.41       11.78      0.20 o 
   7   6   3       10.34       10.37      0.28 o 
  -6   7   3        1.80        1.78      0.18 o 
  -5   7   3        0.86        0.69      0.11 o 
  -4   7   3       36.90       36.49      0.63 o 
  -3   7   3       24.90       21.50      0.54 o 
  -2   7   3        3.56        3.63      0.14 o 
  -1   7   3        0.16        0.97      0.11 o 
   0   7   3       71.23       67.18      0.61 o 
   1   7   3        3.07        3.03      0.10 o 
   2   7   3       12.40       10.61      0.18 o 
   3   7   3       72.62       69.47      0.75 o 
   4   7   3       10.31       10.27      0.20 o 
   5   7   3        2.78        2.65      0.11 o 
   6   7   3        0.19        0.27      0.05 o 
  -6   8   3        0.73        0.58      0.12 o 
  -5   8   3        0.04        0.11      0.09 o 
  -4   8   3        0.58        0.63      0.10 o 
  -3   8   3       15.81       15.24      0.35 o 
  -2   8   3        2.34        3.74      0.16 o 
  -1   8   3        9.19        8.96      0.21 o 
   0   8   3       14.32       10.76      0.20 o 
   1   8   3        9.05        8.49      0.17 o 
   2   8   3       11.96       12.78      0.21 o 
   3   8   3       26.31       24.05      0.40 o 
   4   8   3       10.35       10.67      0.40 o 
   5   8   3        0.29        0.59      0.08 o 
   6   8   3        2.63        2.53      0.15 o 
  -5   9   3        0.74        0.68      0.17 o 
  -4   9   3        0.18        0.31      0.21 o 
  -3   9   3        3.95        3.11      0.18 o 
  -2   9   3        0.18        0.26      0.17 o 
  -1   9   3        0.17        0.53      0.14 o 
   0   9   3        6.28        6.82      0.29 o 
   1   9   3        0.53        0.25      0.08 o 
   2   9   3        2.99        3.13      0.12 o 
   3   9   3        6.62        6.79      0.16 o 
   4   9   3        0.92        1.19      0.08 o 
  -3  10   3        0.69        1.02      0.16 o 
  -2  10   3        0.16        0.21      0.13 o 
  -1  10   3        0.02        0.14      0.12 o 
   0  10   3        0.01       -0.10      0.10 o 
   1  10   3       10.61       14.05      0.43 o 
   2  10   3        1.27        1.13      0.14 o 
   1  -7   4        7.96        7.70      0.18 o 
   2  -7   4        0.12        0.24      0.07 o 
   3  -7   4        0.08       -0.02      0.07 o 
   4  -7   4        1.50        1.92      0.13 o 
   5  -7   4        2.26        2.54      0.26 o 
  -1  -6   4        0.37        0.22      0.06 o 
   0  -6   4        0.47        0.45      0.05 o 
   1  -6   4        0.18        0.30      0.04 o 
   2  -6   4        6.47        7.01      0.13 o 
   3  -6   4        0.83        1.03      0.09 o 
   4  -6   4       20.05       20.05      0.36 o 
   5  -6   4       20.30       20.86      0.37 o 
   6  -6   4        2.87        2.93      0.16 o 
   7  -6   4        1.11        0.78      0.12 o 
  -3  -5   4        0.38        0.95      0.16 o 
  -2  -5   4        0.89        0.97      0.10 o 
  -1  -5   4        1.09        0.80      0.06 o 
   0  -5   4        7.31        7.37      0.12 o 
   1  -5   4        9.53        9.42      0.15 o 
   2  -5   4        3.99        3.81      0.11 o 
   3  -5   4        2.46        2.21      0.10 o 
   4  -5   4       12.20       12.67      0.26 o 
   5  -5   4       60.23       59.32      0.68 o 
   6  -5   4        0.29        0.16      0.07 o 
   7  -5   4        0.24        0.21      0.10 o 
   8  -5   4        1.08        1.25      0.20 o 
  -4  -4   4        0.15        0.08      0.16 o 
  -3  -4   4        1.48        1.68      0.08 o 
  -2  -4   4        0.12        0.23      0.05 o 
  -1  -4   4        9.26        8.04      0.10 o 
   0  -4   4       37.05       34.25      0.35 o 
   1  -4   4      146.23      132.10      1.21 o 
   2  -4   4       81.93       77.02      0.73 o 
   3  -4   4       39.87       39.12      0.41 o 
   4  -4   4       12.30       11.63      0.20 o 
   5  -4   4       13.19       13.19      0.33 o 
   6  -4   4        1.14        1.46      0.09 o 
   7  -4   4        0.00       -0.06      0.06 o 
   8  -4   4        2.57        2.24      0.29 o 
  -4  -3   4        2.85        3.50      0.11 o 
  -3  -3   4        9.09       10.88      0.27 o 
  -2  -3   4        0.15        0.52      0.05 o 
  -1  -3   4        5.68        4.66      0.09 o 
   0  -3   4        0.00        0.05      0.02 o 
   1  -3   4        4.87        4.97      0.09 o 
   2  -3   4        2.69        3.07      0.07 o 
   3  -3   4        3.16        3.09      0.07 o 
   4  -3   4        0.49        0.61      0.05 o 
   5  -3   4        0.01        0.01      0.04 o 
   6  -3   4       20.86       20.89      0.27 o 
   7  -3   4        2.85        2.84      0.17 o 
   8  -3   4        6.11        5.73      0.24 o 
   9  -3   4        0.07       -0.01      0.12 o 
  -5  -2   4        0.32        0.27      0.06 o 
  -4  -2   4       20.62       21.91      0.38 o 
  -3  -2   4        0.06        0.10      0.05 o 
  -2  -2   4        9.47       10.13      0.16 o 
  -1  -2   4        4.80        3.68      0.10 o 
   0  -2   4       21.51       19.99      0.19 o 
   1  -2   4       12.96       16.03      0.17 o 
   2  -2   4      237.23      247.98      2.04 o 
   3  -2   4       16.98       20.72      0.21 o 
   4  -2   4       20.38       21.31      0.20 o 
   5  -2   4        9.74        8.60      0.14 o 
   6  -2   4       18.47       17.32      0.23 o 
   7  -2   4        0.03       -0.01      0.05 o 
   8  -2   4        1.93        1.97      0.29 o 
   9  -2   4        0.10        0.09      0.11 o 
  -6  -1   4        0.91        0.92      0.07 o 
  -5  -1   4        1.43        1.18      0.05 o 
  -4  -1   4        2.76        3.07      0.07 o 
  -3  -1   4       17.86       15.49      0.20 o 
  -2  -1   4       41.16       36.60      0.41 o 
  -1  -1   4      151.97      147.13      1.36 o 
   0  -1   4       31.16       34.35      0.30 o 
   1  -1   4       11.36       10.92      0.12 o 
   2  -1   4        1.24        0.85      0.04 o 
   3  -1   4      126.97      127.93      1.09 o 
   4  -1   4        0.14       -0.06      0.06 o 
   5  -1   4        3.31        3.33      0.08 o 
   6  -1   4       50.12       49.49      0.53 o 
   7  -1   4        6.76        6.82      0.22 o 
   8  -1   4        2.51        1.77      0.15 o 
   9  -1   4        0.71        1.14      0.17 o 
  -6   0   4        2.05        1.85      0.09 o 
  -5   0   4        0.06        0.09      0.04 o 
  -4   0   4        2.79        3.74      0.08 o 
  -3   0   4      231.31      220.18      1.82 o 
  -2   0   4       23.19       19.10      0.19 o 
  -1   0   4       22.23       23.01      0.20 o 
   0   0   4        2.71        5.96      0.12 o 
   1   0   4       29.96       32.28      0.29 o 
   2   0   4       15.07       11.19      0.14 o 
   3   0   4      111.14      120.85      1.12 o 
   4   0   4       30.23       30.61      0.26 o 
   5   0   4       27.51       30.18      0.29 o 
   6   0   4      222.10      226.25      1.89 o 
   7   0   4        8.45        9.54      0.25 o 
   8   0   4        0.02        0.02      0.09 o 
   9   0   4        0.01        0.12      0.16 o 
  -6   1   4        1.44        1.53      0.08 o 
  -5   1   4        0.55        0.50      0.04 o 
  -4   1   4        2.91        2.86      0.07 o 
  -3   1   4       30.74       30.43      0.31 o 
  -2   1   4        0.42        0.52      0.02 o 
  -1   1   4        1.61        2.07      0.05 o 
   0   1   4      325.35      345.14      2.64 o 
   1   1   4        7.88        6.77      0.08 o 
   2   1   4        7.21       10.05      0.12 o 
   3   1   4        5.33        6.74      0.10 o 
   4   1   4     1117.47     1174.05     10.40 o 
   5   1   4        8.45        8.60      0.11 o 
   6   1   4        0.05        0.05      0.03 o 
   7   1   4        0.42        0.67      0.08 o 
   8   1   4        0.41        0.45      0.16 o 
   9   1   4        1.22        0.94      0.21 o 
  -7   2   4        5.66        5.76      0.17 o 
  -6   2   4        0.01       -0.04      0.04 o 
  -5   2   4        1.27        1.34      0.06 o 
  -4   2   4       12.17       13.94      0.18 o 
  -3   2   4       46.58       43.58      0.41 o 
  -2   2   4       57.52       53.85      0.48 o 
  -1   2   4      124.47      132.89      1.09 o 
   0   2   4      369.66      403.15      3.08 o 
   1   2   4      113.32      116.08      1.03 o 
   2   2   4       81.46       83.00      0.62 o 
   3   2   4       40.07       36.94      0.36 o 
   4   2   4      192.29      194.11      1.43 o 
   5   2   4       13.74       13.40      0.15 o 
   6   2   4        5.15        6.51      0.11 o 
   7   2   4       15.62       14.71      0.24 o 
   8   2   4        3.67        4.43      0.33 o 
   9   2   4        0.00       -0.08      0.12 o 
  -7   3   4        1.97        2.09      0.12 o 
  -6   3   4        1.19        0.74      0.07 o 
  -5   3   4       14.82       13.08      0.21 o 
  -4   3   4       38.80       37.34      0.38 o 
  -3   3   4        2.22        3.01      0.08 o 
  -2   3   4       36.63       32.93      0.30 o 
  -1   3   4        9.89        6.15      0.09 o 
   0   3   4       42.20       51.37      0.44 o 
   1   3   4        3.36        2.11      0.05 o 
   2   3   4        0.04        0.21      0.02 o 
   3   3   4        1.61        1.33      0.04 o 
   4   3   4       57.41       53.64      0.43 o 
   5   3   4        7.05        5.41      0.08 o 
   6   3   4       21.86       22.42      0.29 o 
   7   3   4        8.36        9.02      0.18 o 
   8   3   4       12.70       11.12      0.26 o 
   9   3   4        0.95        0.66      0.21 o 
  -7   4   4        0.02        0.06      0.12 o 
  -6   4   4        0.03        0.10      0.09 o 
  -5   4   4       49.74       45.54      0.82 o 
  -4   4   4       33.63       29.99      0.37 o 
  -3   4   4       64.71       58.95      0.55 o 
  -2   4   4        0.10        0.29      0.03 o 
  -1   4   4        1.79        1.12      0.04 o 
   0   4   4       68.08       63.34      0.50 o 
   1   4   4        0.01        0.21      0.02 o 
   2   4   4      334.64      354.28      2.59 o 
   3   4   4       60.87       58.90      0.50 o 
   4   4   4       24.85       25.68      0.22 o 
   5   4   4        1.90        2.01      0.06 o 
   6   4   4        4.74        5.25      0.13 o 
   7   4   4        2.10        2.05      0.09 o 
   8   4   4        0.00        0.07      0.05 o 
   9   4   4        1.47        1.11      0.21 o 
  -7   5   4        1.04        1.11      0.16 o 
  -6   5   4        0.09       -0.06      0.12 o 
  -5   5   4        2.04        2.32      0.17 o 
  -4   5   4        1.29        1.16      0.14 o 
  -3   5   4       12.17       11.99      0.21 o 
  -2   5   4      256.60      230.79      3.15 o 
  -1   5   4       76.16       76.32      0.61 o 
   0   5   4       71.26       72.57      0.65 o 
   1   5   4       43.67       47.14      0.44 o 
   2   5   4       49.43       51.01      0.41 o 
   3   5   4       14.25       13.09      0.14 o 
   4   5   4        0.67        0.40      0.04 o 
   5   5   4       21.32       21.15      0.31 o 
   6   5   4        1.36        1.36      0.08 o 
   7   5   4        5.93        6.31      0.16 o 
   8   5   4        7.13        6.72      0.17 o 
  -6   6   4        0.25        0.26      0.13 o 
  -5   6   4        0.97        1.42      0.14 o 
  -4   6   4        7.50        7.99      0.24 o 
  -3   6   4        0.13       -0.10      0.10 o 
  -2   6   4       86.50       76.27      0.95 o 
  -1   6   4       67.43       70.20      0.66 o 
   0   6   4        6.94        8.18      0.20 o 
   1   6   4       45.09       47.05      0.45 o 
   2   6   4        3.42        2.09      0.06 o 
   3   6   4        9.09       10.79      0.19 o 
   4   6   4        1.62        2.32      0.12 o 
   5   6   4       86.88       82.37      0.96 o 
   6   6   4       10.96       11.30      0.21 o 
   7   6   4        0.08        0.00      0.07 o 
   8   6   4        0.93        1.00      0.09 o 
  -6   7   4        0.03        0.00      0.13 o 
  -5   7   4        1.76        2.28      0.17 o 
  -4   7   4        4.63        4.73      0.27 o 
  -3   7   4        0.28        0.45      0.09 o 
  -2   7   4       41.47       39.43      0.56 o 
  -1   7   4      101.20       85.76      0.85 o 
   0   7   4       31.74       31.78      0.39 o 
   1   7   4       42.07       45.42      0.63 o 
   2   7   4       94.77       89.66      0.93 o 
   3   7   4       49.48       47.64      0.60 o 
   4   7   4       12.10       12.48      0.22 o 
   5   7   4       19.28       17.43      0.28 o 
   6   7   4        6.99        6.56      0.17 o 
   7   7   4        0.24        0.47      0.08 o 
  -5   8   4        2.48        2.31      0.16 o 
  -4   8   4        0.00        0.06      0.08 o 
  -3   8   4        0.20        0.03      0.07 o 
  -2   8   4        5.69        5.97      0.19 o 
  -1   8   4       27.34       24.45      0.40 o 
   0   8   4        0.02        0.28      0.10 o 
   1   8   4       19.37       18.29      0.31 o 
   2   8   4        8.65        7.46      0.17 o 
   3   8   4        0.97        0.68      0.07 o 
   4   8   4        0.81        1.04      0.08 o 
   5   8   4        1.25        1.29      0.09 o 
   6   8   4        3.28        3.97      0.13 o 
  -5   9   4        2.26        2.25      0.25 o 
  -4   9   4        6.54        7.58      0.28 o 
  -3   9   4        0.30        0.63      0.16 o 
  -2   9   4        3.14        3.97      0.21 o 
  -1   9   4        0.03       -0.02      0.08 o 
   0   9   4       10.45        9.40      0.47 o 
   1   9   4        2.26        2.75      0.20 o 
   2   9   4        1.95        2.44      0.19 o 
   3   9   4        0.88        0.61      0.14 o 
   4   9   4        3.80        3.85      0.17 o 
   5   9   4        0.44        0.28      0.08 o 
  -3  10   4        1.94        1.98      0.15 o 
  -2  10   4        0.33        0.55      0.10 o 
  -1  10   4        0.00        0.16      0.12 o 
   0  10   4        0.51        0.49      0.15 o 
   1  10   4        5.19        6.50      0.30 o 
   2  10   4        0.70        0.63      0.16 o 
   3  10   4        9.26       11.20      0.38 o 
   1  -6   5        0.31        0.41      0.05 o 
   2  -6   5        0.38        0.28      0.08 o 
   3  -6   5        0.00       -0.05      0.07 o 
   4  -6   5        0.07        0.00      0.07 o 
   5  -6   5        0.04        0.06      0.08 o 
  -1  -5   5        2.24        1.53      0.09 o 
   0  -5   5        2.04        2.40      0.08 o 
   1  -5   5       10.26        9.11      0.16 o 
   2  -5   5        1.46        1.66      0.08 o 
   3  -5   5        4.55        4.68      0.16 o 
   4  -5   5       20.77       21.30      0.36 o 
   5  -5   5        7.58        7.82      0.23 o 
   6  -5   5        2.63        3.30      0.16 o 
   7  -5   5       11.09       10.82      0.27 o 
  -2  -4   5        2.55        3.40      0.09 o 
  -1  -4   5        4.44        4.84      0.12 o 
   0  -4   5        1.08        1.37      0.06 o 
   1  -4   5       28.96       26.83      0.34 o 
   2  -4   5       11.95       11.58      0.18 o 
   3  -4   5       26.22       24.50      0.29 o 
   4  -4   5       26.40       24.72      0.38 o 
   5  -4   5        0.00       -0.08      0.08 o 
   6  -4   5        4.20        4.79      0.16 o 
   7  -4   5        4.09        4.75      0.19 o 
   8  -4   5        7.25        8.34      0.47 o 
  -3  -3   5        3.44        3.98      0.14 o 
  -2  -3   5        0.42        0.90      0.10 o 
  -1  -3   5        0.21        0.04      0.02 o 
   0  -3   5        0.00       -0.02      0.02 o 
   1  -3   5       20.03       17.77      0.22 o 
   2  -3   5       11.27       11.51      0.18 o 
   3  -3   5       17.82       18.69      0.25 o 
   4  -3   5       14.25       13.33      0.22 o 
   5  -3   5        0.00       -0.04      0.04 o 
   6  -3   5        0.16        0.19      0.05 o 
   7  -3   5        1.23        1.75      0.11 o 
   8  -3   5       14.41       14.83      0.34 o 
   9  -3   5        1.74        1.70      0.18 o 
  -4  -2   5        0.02        0.17      0.06 o 
  -3  -2   5        0.01        0.04      0.07 o 
  -2  -2   5        9.33        8.04      0.15 o 
  -1  -2   5        5.69        4.36      0.07 o 
   0  -2   5       27.24       24.85      0.25 o 
   1  -2   5       87.38       81.67      0.77 o 
   2  -2   5       28.09       25.23      0.27 o 
   3  -2   5       42.85       42.59      0.41 o 
   4  -2   5       78.26       78.04      0.67 o 
   5  -2   5        0.97        0.96      0.07 o 
   6  -2   5        0.61        0.59      0.07 o 
   7  -2   5        0.00        0.00      0.05 o 
   8  -2   5        2.03        1.60      0.13 o 
   9  -2   5        1.69        1.87      0.18 o 
  -5  -1   5        0.05        0.21      0.05 o 
  -4  -1   5        3.60        4.04      0.10 o 
  -3  -1   5        5.42        4.43      0.09 o 
  -2  -1   5       19.02       20.66      0.21 o 
  -1  -1   5      125.58      124.81      1.20 o 
   0  -1   5       18.98       18.27      0.20 o 
   1  -1   5       36.48       34.62      0.33 o 
   2  -1   5      186.08      188.69      1.47 o 
   3  -1   5       11.45        9.08      0.14 o 
   4  -1   5       11.39       11.30      0.16 o 
   5  -1   5       11.23       10.35      0.18 o 
   6  -1   5        4.50        4.10      0.12 o 
   7  -1   5        1.92        1.66      0.11 o 
   8  -1   5        1.25        0.94      0.16 o 
   9  -1   5        1.51        0.98      0.14 o 
  -5   0   5        0.04        0.09      0.04 o 
  -4   0   5        5.24        5.01      0.11 o 
  -3   0   5        5.50        5.28      0.08 o 
  -2   0   5       39.28       36.97      0.35 o 
  -1   0   5      264.28      258.76      2.14 o 
   0   0   5       16.82       16.22      0.17 o 
   1   0   5       16.13       16.48      0.18 o 
   2   0   5       30.89       31.12      0.31 o 
   3   0   5        1.90        2.17      0.09 o 
   4   0   5        9.35        7.58      0.12 o 
   5   0   5       32.81       33.62      0.41 o 
   6   0   5      158.61      151.51      1.45 o 
   7   0   5        0.65        0.61      0.10 o 
   8   0   5        2.46        2.71      0.23 o 
   9   0   5        1.81        2.38      0.33 o 
  -6   1   5        0.08        0.15      0.04 o 
  -5   1   5        6.60        8.82      0.14 o 
  -4   1   5        0.12        0.03      0.03 o 
  -3   1   5        1.74        1.00      0.04 o 
  -2   1   5       12.57        8.99      0.17 o 
  -1   1   5       24.79       27.07      0.25 o 
   0   1   5       14.69       15.72      0.16 o 
   1   1   5       66.45       67.23      0.57 o 
   2   1   5        5.26        5.53      0.10 o 
   3   1   5       35.93       33.19      0.36 o 
   4   1   5        4.55        4.14      0.09 o 
   5   1   5        3.50        3.40      0.09 o 
   6   1   5      434.96      431.02      4.27 o 
   7   1   5        3.27        3.24      0.23 o 
   8   1   5        5.76        5.14      0.26 o 
   9   1   5        0.01        0.12      0.16 o 
  -6   2   5        0.52        0.62      0.06 o 
  -5   2   5        5.69        5.85      0.13 o 
  -4   2   5        0.25        0.11      0.03 o 
  -3   2   5        0.53        0.41      0.04 o 
  -2   2   5        2.71        2.91      0.09 o 
  -1   2   5        4.54        5.29      0.09 o 
   0   2   5       22.40       27.71      0.26 o 
   1   2   5      152.60      162.12      1.28 o 
   2   2   5      166.27      175.92      1.60 o 
   3   2   5        0.15        0.21      0.03 o 
   4   2   5       13.48       11.46      0.15 o 
   5   2   5       15.28       14.95      0.17 o 
   6   2   5       35.22       36.85      0.66 o 
   7   2   5        4.58        4.44      0.14 o 
   8   2   5        0.30        0.12      0.16 o 
   9   2   5        0.85        0.62      0.21 o 
  -6   3   5        0.83        0.96      0.12 o 
  -5   3   5        0.61        0.81      0.06 o 
  -4   3   5        7.37        5.42      0.11 o 
  -3   3   5       66.52       55.87      0.56 o 
  -2   3   5      102.62      100.40      0.83 o 
  -1   3   5       41.58       42.25      0.38 o 
   0   3   5      121.86      130.12      1.11 o 
   1   3   5        1.10        0.33      0.03 o 
   2   3   5        4.92        4.57      0.08 o 
   3   3   5       14.60       17.62      0.24 o 
   4   3   5        0.96        0.61      0.04 o 
   5   3   5       24.30       24.12      0.24 o 
   6   3   5       25.49       25.10      0.29 o 
   7   3   5        0.00        0.03      0.05 o 
   8   3   5       13.29       15.02      0.57 o 
   9   3   5        1.17        1.11      0.25 o 
  -6   4   5        0.34        0.26      0.09 o 
  -5   4   5        0.00       -0.04      0.06 o 
  -4   4   5        0.02       -0.03      0.04 o 
  -3   4   5       67.18       61.22      0.58 o 
  -2   4   5       30.63       30.17      0.30 o 
  -1   4   5       76.61       71.46      0.61 o 
   0   4   5       31.02       32.42      0.33 o 
   1   4   5       30.57       31.74      0.28 o 
   2   4   5        0.00        0.17      0.03 o 
   3   4   5       76.86       75.14      0.67 o 
   4   4   5       91.76       91.91      0.81 o 
   5   4   5        5.16        5.75      0.11 o 
   6   4   5        1.14        1.02      0.09 o 
   7   4   5        2.14        1.98      0.10 o 
   8   4   5        2.30        2.16      0.16 o 
   9   4   5        1.34        1.35      0.25 o 
  -6   5   5        0.02       -0.01      0.07 o 
  -5   5   5        0.16        0.06      0.09 o 
  -4   5   5        4.19        3.81      0.15 o 
  -3   5   5       30.02       27.04      0.34 o 
  -2   5   5        3.96        3.94      0.11 o 
  -1   5   5        2.69        2.63      0.08 o 
   0   5   5      198.12      177.61      1.41 o 
   1   5   5       15.90       19.32      0.22 o 
   2   5   5       43.58       49.21      0.43 o 
   3   5   5        8.24        9.10      0.13 o 
   4   5   5       63.18       61.82      0.57 o 
   5   5   5        9.50        9.92      0.17 o 
   6   5   5       11.86       11.51      0.21 o 
   7   5   5        1.24        0.81      0.07 o 
   8   5   5        0.00       -0.02      0.18 o 
  -6   6   5        0.78        0.77      0.11 o 
  -5   6   5        4.69        4.76      0.31 o 
  -4   6   5        1.01        1.34      0.10 o 
  -3   6   5        1.98        1.89      0.11 o 
  -2   6   5      124.29      113.63      1.04 o 
  -1   6   5       12.06       11.83      0.19 o 
   0   6   5       22.06       19.80      0.29 o 
   1   6   5        5.55        5.74      0.12 o 
   2   6   5        0.21        0.35      0.04 o 
   3   6   5        0.13       -0.02      0.02 o 
   4   6   5        1.61        1.53      0.14 o 
   5   6   5       30.18       31.78      0.44 o 
   6   6   5        2.52        3.03      0.17 o 
   7   6   5       15.65       15.07      0.28 o 
   8   6   5        4.19        3.70      0.57 o 
  -5   7   5        5.17        6.30      0.22 o 
  -4   7   5        4.90        4.35      0.22 o 
  -3   7   5        4.52        4.33      0.15 o 
  -2   7   5       62.18       58.54      0.63 o 
  -1   7   5        2.78        3.13      0.11 o 
   0   7   5       11.30       11.72      0.24 o 
   1   7   5       92.79       84.58      0.93 o 
   2   7   5        6.75        7.41      0.15 o 
   3   7   5       16.79       17.77      0.26 o 
   4   7   5       23.99       23.37      0.47 o 
   5   7   5       66.99       67.09      0.82 o 
   6   7   5        7.47        7.59      0.19 o 
   7   7   5        0.00        0.04      0.10 o 
  -5   8   5        1.29        1.22      0.12 o 
  -4   8   5        0.54        0.25      0.08 o 
  -3   8   5        0.21        0.06      0.06 o 
  -2   8   5        0.46        0.06      0.06 o 
  -1   8   5        3.23        2.27      0.15 o 
   0   8   5        2.83        2.21      0.13 o 
   1   8   5        1.08        0.79      0.12 o 
   2   8   5       14.89       12.08      0.33 o 
   3   8   5        5.68        4.83      0.18 o 
   4   8   5        6.16        6.24      0.29 o 
   5   8   5       11.53       10.73      0.44 o 
   6   8   5        0.39        0.29      0.10 o 
  -4   9   5        7.00        7.96      0.26 o 
  -3   9   5        2.85        2.58      0.16 o 
  -2   9   5        1.17        1.31      0.12 o 
  -1   9   5       12.74       13.54      0.94 o 
   0   9   5       14.01       16.11      1.05 o 
   1   9   5        7.39        7.42      0.30 o 
   2   9   5       19.49       18.78      0.51 o 
   3   9   5        1.85        1.80      0.19 o 
   4   9   5        0.00       -0.10      0.10 o 
   5   9   5        0.00        0.13      0.10 o 
  -3  10   5        3.07        2.86      0.22 o 
  -2  10   5        0.98        1.49      0.18 o 
  -1  10   5        0.12        0.39      0.11 o 
   0  10   5        0.45        0.62      0.15 o 
   1  10   5        2.01        2.10      0.20 o 
   2  10   5        0.59        0.37      0.25 o 
   3  10   5       10.16       13.02      0.43 o 
   4  10   5        0.02        0.04      0.11 o 
   0  11   5        2.58        3.32      0.27 o 
   1  -5   6        3.97        3.95      0.13 o 
   2  -5   6        0.20        0.13      0.05 o 
   3  -5   6        6.32        6.07      0.19 o 
   4  -5   6        0.31        0.30      0.09 o 
   5  -5   6        0.52        0.50      0.10 o 
   6  -5   6        8.94        9.19      0.26 o 
  -1  -4   6        2.34        2.30      0.09 o 
   0  -4   6        3.46        3.60      0.09 o 
   1  -4   6        0.04       -0.04      0.04 o 
   2  -4   6        2.13        1.84      0.08 o 
   3  -4   6       36.36       36.57      0.50 o 
   4  -4   6        3.56        3.57      0.16 o 
   5  -4   6        0.14        0.14      0.08 o 
   6  -4   6        0.79        0.60      0.10 o 
   7  -4   6        5.02        5.15      0.21 o 
  -2  -3   6        0.01       -0.02      0.05 o 
  -1  -3   6       14.50       16.12      0.28 o 
   0  -3   6        5.24        5.11      0.13 o 
   1  -3   6       14.50       12.95      0.19 o 
   2  -3   6        0.15        0.17      0.04 o 
   3  -3   6       20.69       19.95      0.28 o 
   4  -3   6        9.82        8.86      0.21 o 
   5  -3   6       13.80       13.72      0.24 o 
   6  -3   6        4.39        3.79      0.15 o 
   7  -3   6        0.08        0.02      0.07 o 
   8  -3   6        1.30        0.91      0.15 o 
  -3  -2   6        2.26        2.70      0.09 o 
  -2  -2   6       12.96       13.61      0.18 o 
  -1  -2   6        0.27        0.67      0.04 o 
   0  -2   6        1.70        0.88      0.04 o 
   1  -2   6        7.84        7.10      0.13 o 
   2  -2   6        8.54        7.32      0.14 o 
   3  -2   6       34.90       31.34      0.50 o 
   4  -2   6        1.39        1.70      0.11 o 
   5  -2   6       17.23       16.22      0.23 o 
   6  -2   6       13.26       13.57      0.21 o 
   7  -2   6        0.97        1.30      0.10 o 
   8  -2   6        6.00        6.32      0.22 o 
   9  -2   6        0.04       -0.10      0.14 o 
  -4  -1   6        5.70        7.45      0.16 o 
  -3  -1   6        2.41        2.97      0.08 o 
  -2  -1   6        1.77        2.10      0.06 o 
  -1  -1   6        3.41        3.43      0.08 o 
   0  -1   6       21.28       20.14      0.23 o 
   1  -1   6       76.04       75.70      0.73 o 
   2  -1   6        0.02       -0.01      0.02 o 
   3  -1   6       14.76       14.22      0.17 o 
   4  -1   6      107.05      106.09      1.24 o 
   5  -1   6        1.20        1.52      0.10 o 
   6  -1   6        3.47        2.92      0.11 o 
   7  -1   6        0.69        0.68      0.08 o 
   8  -1   6        5.24        5.13      0.20 o 
   9  -1   6        0.23        0.36      0.13 o 
  -4   0   6        4.14        4.91      0.11 o 
  -3   0   6        1.13        0.86      0.04 o 
  -2   0   6        0.00        0.06      0.03 o 
  -1   0   6      115.84      107.90      0.94 o 
   0   0   6       81.36       75.67      0.68 o 
   1   0   6       49.42       46.90      0.42 o 
   2   0   6       16.19       15.42      0.19 o 
   3   0   6        0.15        0.17      0.07 o 
   4   0   6        0.00       -0.01      0.03 o 
   5   0   6        0.40        0.54      0.12 o 
   6   0   6        0.10        0.04      0.05 o 
   7   0   6        0.08        0.03      0.06 o 
   8   0   6       66.06       64.22      1.44 o 
   9   0   6        1.44        1.84      0.22 o 
  -5   1   6        1.85        2.25      0.09 o 
  -4   1   6        7.36        8.36      0.14 o 
  -3   1   6        1.91        2.66      0.08 o 
  -2   1   6        2.16        2.69      0.08 o 
  -1   1   6       38.22       34.30      0.34 o 
   0   1   6        0.05        0.27      0.03 o 
   1   1   6       20.54       23.04      0.23 o 
   2   1   6      141.97      142.21      1.21 o 
   3   1   6       69.37       70.19      0.64 o 
   4   1   6       22.29       20.92      0.27 o 
   5   1   6        0.82        0.66      0.07 o 
   6   1   6       79.72       79.44      0.92 o 
   7   1   6        1.70        1.32      0.12 o 
   8   1   6       49.46       45.56      0.94 o 
   9   1   6        0.93        0.94      0.25 o 
  -5   2   6        2.42        3.29      0.10 o 
  -4   2   6        0.33        0.49      0.05 o 
  -3   2   6        0.76        0.89      0.05 o 
  -2   2   6        3.95        4.98      0.10 o 
  -1   2   6        3.82        4.01      0.13 o 
   0   2   6        7.89        7.42      0.11 o 
   1   2   6        6.92        5.82      0.11 o 
   2   2   6      108.73      112.23      1.05 o 
   3   2   6      116.81      122.07      1.28 o 
   4   2   6       18.53       17.58      0.31 o 
   5   2   6        3.21        2.98      0.11 o 
   6   2   6       27.39       26.55      0.33 o 
   7   2   6        0.11        0.05      0.10 o 
   8   2   6        0.02       -0.09      0.09 o 
   9   2   6        1.81        2.30      0.33 o 
  -5   3   6        9.95       10.49      0.24 o 
  -4   3   6        1.37        1.65      0.08 o 
  -3   3   6        2.38        1.85      0.07 o 
  -2   3   6       14.88       12.51      0.17 o 
  -1   3   6       28.08       22.43      0.28 o 
   0   3   6       17.02       16.97      0.19 o 
   1   3   6       11.34       13.33      0.16 o 
   2   3   6       55.50       62.43      0.62 o 
   3   3   6        1.12        0.81      0.07 o 
   4   3   6        4.83        7.26      0.12 o 
   5   3   6       13.91       14.14      0.23 o 
   6   3   6        4.76        4.59      0.14 o 
   7   3   6        8.93        8.14      0.22 o 
   8   3   6        1.45        1.48      0.25 o 
   9   3   6        1.60        1.68      0.29 o 
  -5   4   6        0.07        0.30      0.08 o 
  -4   4   6        2.28        1.85      0.11 o 
  -3   4   6       13.95       11.22      0.18 o 
  -2   4   6        5.80        3.97      0.09 o 
  -1   4   6        1.57        1.46      0.06 o 
   0   4   6        3.87        3.86      0.09 o 
   1   4   6       25.47       23.30      0.28 o 
   2   4   6       92.36       91.88      0.81 o 
   3   4   6       27.04       27.03      0.38 o 
   4   4   6       52.71       51.84      0.75 o 
   5   4   6       33.40       30.58      0.34 o 
   6   4   6       24.31       21.82      0.39 o 
   7   4   6        2.95        2.85      0.29 o 
   8   4   6        5.83        6.07      0.41 o 
   9   4   6        1.70        1.56      0.25 o 
  -5   5   6        0.01       -0.03      0.09 o 
  -4   5   6        0.04        0.01      0.06 o 
  -3   5   6       16.94       15.10      0.24 o 
  -2   5   6       15.05       12.98      0.21 o 
  -1   5   6      120.46      114.77      1.03 o 
   0   5   6       33.87       31.44      0.34 o 
   1   5   6       42.32       40.50      0.63 o 
   2   5   6       68.46       62.80      0.55 o 
   3   5   6       17.85       17.38      0.23 o 
   4   5   6       21.37       21.65      0.25 o 
   5   5   6        6.15        5.33      0.13 o 
   6   5   6       17.04       16.51      0.42 o 
   7   5   6       10.47       11.06      0.33 o 
   8   5   6        2.69        2.99      0.23 o 
  -5   6   6        4.80        4.96      0.24 o 
  -4   6   6        0.00        0.11      0.07 o 
  -3   6   6       10.68       12.33      0.22 o 
  -2   6   6        4.13        5.27      0.13 o 
  -1   6   6        1.62        1.92      0.10 o 
   0   6   6      222.01      205.80      1.94 o 
   1   6   6       49.43       50.07      0.59 o 
   2   6   6        4.94        5.68      0.33 o 
   3   6   6        5.96        5.88      0.14 o 
   4   6   6        0.45        0.71      0.06 o 
   5   6   6        0.02       -0.04      0.04 o 
   6   6   6        6.50        6.73      0.26 o 
   7   6   6       20.49       20.05      0.51 o 
   8   6   6        2.89        3.31      0.33 o 
  -5   7   6        0.00        0.09      0.13 o 
  -4   7   6        0.77        0.93      0.11 o 
  -3   7   6        1.28        1.67      0.11 o 
  -2   7   6        3.74        3.65      0.12 o 
  -1   7   6        6.92        5.95      0.14 o 
   0   7   6       78.93       75.82      1.33 o 
   1   7   6       19.06       17.31      0.30 o 
   2   7   6        2.69        2.71      0.12 o 
   3   7   6        5.82        5.62      0.23 o 
   4   7   6        5.32        4.72      0.18 o 
   5   7   6        3.07        2.47      0.31 o 
   6   7   6        5.37        5.75      0.27 o 
   7   7   6       32.02       31.05      0.69 o 
  -4   8   6        1.57        2.47      0.15 o 
  -3   8   6        3.47        3.90      0.17 o 
  -2   8   6        1.19        1.03      0.11 o 
  -1   8   6        4.19        3.99      0.17 o 
   0   8   6        1.07        0.84      0.11 o 
   1   8   6       17.58       14.60      0.32 o 
   2   8   6        0.23        0.06      0.09 o 
   3   8   6        7.47        7.76      0.24 o 
   4   8   6       15.26       15.65      0.72 o 
   5   8   6        0.12        0.04      0.29 o 
   6   8   6        4.42        5.37      0.27 o 
   7   8   6        3.76        3.85      0.26 o 
  -4   9   6        0.14        0.15      0.09 o 
  -3   9   6        3.78        3.96      0.23 o 
  -2   9   6        8.67        9.65      0.30 o 
  -1   9   6        1.14        0.90      0.12 o 
   0   9   6        0.13        0.16      0.12 o 
   1   9   6       16.50       15.11      0.45 o 
   2   9   6        3.68        5.13      0.27 o 
   3   9   6        5.33        5.07      0.41 o 
   4   9   6        8.94        9.48      0.36 o 
   5   9   6        2.18        2.11      0.35 o 
  -2  10   6       12.02       14.86      0.51 o 
  -1  10   6        3.60        3.68      0.43 o 
   0  10   6        1.59        2.50      0.23 o 
   1  10   6        0.03        0.16      0.21 o 
   2  10   6        1.80        1.64      0.19 o 
   3  10   6        0.88        1.14      0.19 o 
   4  10   6        0.00       -0.04      0.12 o 
   2  -4   7        0.72        0.56      0.09 o 
   3  -4   7        4.51        4.53      0.17 o 
   4  -4   7        3.55        3.42      0.17 o 
   5  -4   7       19.25       20.69      0.37 o 
   6  -4   7       13.88       14.60      0.32 o 
   0  -3   7        4.09        5.09      0.11 o 
   1  -3   7       11.37       12.44      0.20 o 
   2  -3   7        7.11        7.21      0.17 o 
   3  -3   7       21.35       20.97      0.38 o 
   4  -3   7        0.35        0.15      0.09 o 
   5  -3   7        0.57        0.17      0.08 o 
   6  -3   7        0.10        0.01      0.12 o 
   7  -3   7        0.43        0.05      0.09 o 
  -2  -2   7        5.97        7.99      0.14 o 
  -1  -2   7        0.04        0.02      0.04 o 
   0  -2   7       15.15       16.50      0.22 o 
   1  -2   7        0.21        0.21      0.04 o 
   2  -2   7        0.02        0.05      0.10 o 
   3  -2   7        1.89        1.98      0.13 o 
   4  -2   7        1.21        1.57      0.13 o 
   5  -2   7        0.24        0.39      0.08 o 
   6  -2   7       10.36        9.83      0.22 o 
   7  -2   7        3.21        2.76      0.15 o 
   8  -2   7        0.89        1.00      0.15 o 
  -2  -1   7        0.18        0.06      0.04 o 
  -1  -1   7        1.77        1.49      0.06 o 
   0  -1   7        6.19        6.57      0.12 o 
   1  -1   7        3.03        2.97      0.09 o 
   2  -1   7       12.06       12.25      0.24 o 
   3  -1   7        3.92        3.71      0.12 o 
   4  -1   7        2.77        2.86      0.12 o 
   5  -1   7        3.86        3.65      0.14 o 
   6  -1   7       11.37       10.44      0.21 o 
   7  -1   7        1.36        1.38      0.10 o 
   8  -1   7        0.17       -0.02      0.09 o 
   9  -1   7        0.50        0.34      0.12 o 
  -3   0   7        0.46        0.41      0.05 o 
  -2   0   7        0.70        0.76      0.06 o 
  -1   0   7        2.18        1.46      0.06 o 
   0   0   7        6.31        7.66      0.13 o 
   1   0   7      281.27      272.41      2.44 o 
   2   0   7       31.91       29.38      0.43 o 
   3   0   7        1.56        1.80      0.08 o 
   4   0   7        2.89        2.88      0.12 o 
   5   0   7        0.16        0.21      0.06 o 
   6   0   7        4.30        3.68      0.21 o 
   7   0   7        1.78        1.95      0.12 o 
   8   0   7        9.60        8.21      0.39 o 
   9   0   7        0.65        0.67      0.19 o 
  -4   1   7        3.31        4.09      0.11 o 
  -3   1   7        3.40        4.24      0.10 o 
  -2   1   7        6.17        6.30      0.12 o 
  -1   1   7        0.39        0.25      0.04 o 
   0   1   7        9.79        8.31      0.15 o 
   1   1   7       39.44       39.98      0.43 o 
   2   1   7       15.52       16.34      0.22 o 
   3   1   7        4.86        4.16      0.16 o 
   4   1   7       76.38       73.84      0.95 o 
   5   1   7        6.70        7.19      0.18 o 
   6   1   7        8.45        7.87      0.19 o 
   7   1   7        0.08        0.12      0.09 o 
   8   1   7       89.68       84.77      1.70 o 
   9   1   7        0.06        0.16      0.16 o 
  -4   2   7        0.01       -0.02      0.04 o 
  -3   2   7        6.26        7.35      0.14 o 
  -2   2   7        0.46        0.39      0.04 o 
  -1   2   7        3.03        2.51      0.08 o 
   0   2   7       25.97       26.74      0.29 o 
   1   2   7       14.24       14.36      0.18 o 
   2   2   7        0.00        0.04      0.03 o 
   3   2   7        6.07        5.49      0.11 o 
   4   2   7       32.82       32.54      0.43 o 
   5   2   7       24.72       24.15      0.35 o 
   6   2   7        1.29        1.56      0.09 o 
   7   2   7        0.32        0.12      0.10 o 
   8   2   7       33.03       32.25      0.75 o 
   9   2   7        0.70        0.94      0.25 o 
  -4   3   7        0.55        0.73      0.07 o 
  -3   3   7       17.23       18.43      0.24 o 
  -2   3   7        0.21        0.00      0.04 o 
  -1   3   7       25.17       23.11      0.27 o 
   0   3   7       54.37       49.96      0.46 o 
   1   3   7        9.60       10.02      0.14 o 
   2   3   7       36.09       38.17      0.41 o 
   3   3   7        0.02        0.29      0.05 o 
   4   3   7        7.72        8.86      0.18 o 
   5   3   7        0.52        0.56      0.07 o 
   6   3   7        3.63        3.84      0.12 o 
   7   3   7        1.20        1.11      0.27 o 
   8   3   7        0.02       -0.12      0.16 o 
   9   3   7        1.28        0.70      0.25 o 
  -4   4   7        0.69        0.81      0.09 o 
  -3   4   7        0.03        0.04      0.06 o 
  -2   4   7        7.34        5.81      0.14 o 
  -1   4   7       70.20       61.56      0.56 o 
   0   4   7       21.40       19.88      0.24 o 
   1   4   7       11.42       10.97      0.17 o 
   2   4   7        1.24        1.13      0.10 o 
   3   4   7        1.97        1.95      0.11 o 
   4   4   7       46.02       44.11      0.55 o 
   5   4   7        0.36        0.31      0.06 o 
   6   4   7       30.48       28.97      0.44 o 
   7   4   7        1.06        1.33      0.12 o 
   8   4   7        3.43        2.54      0.29 o 
   9   4   7        0.06        0.41      0.21 o 
  -4   5   7        1.96        2.47      0.15 o 
  -3   5   7        0.12        0.19      0.06 o 
  -2   5   7        0.07       -0.05      0.06 o 
  -1   5   7        3.27        2.99      0.11 o 
   0   5   7        7.82        7.07      0.15 o 
   1   5   7       55.57       53.80      0.64 o 
   2   5   7       34.79       33.64      0.44 o 
   3   5   7       33.22       34.72      0.45 o 
   4   5   7       31.12       32.09      0.43 o 
   5   5   7       35.60       35.27      0.58 o 
   6   5   7        9.93        9.72      0.26 o 
   7   5   7        1.46        1.21      0.16 o 
   8   5   7        0.01       -0.04      0.16 o 
  -4   6   7        5.03        5.06      0.18 o 
  -3   6   7        2.36        2.68      0.13 o 
  -2   6   7        0.03        0.08      0.05 o 
  -1   6   7        0.11       -0.01      0.05 o 
   0   6   7       48.92       49.36      0.56 o 
   1   6   7        1.17        1.04      0.08 o 
   2   6   7       84.09       82.07      1.05 o 
   3   6   7       27.89       28.36      0.39 o 
   4   6   7        4.26        4.21      0.18 o 
   5   6   7        0.94        0.56      0.09 o 
   6   6   7        1.79        1.77      0.17 o 
   7   6   7        6.51        6.78      0.29 o 
   8   6   7        2.05        2.17      0.19 o 
  -4   7   7        1.52        2.35      0.16 o 
  -3   7   7        8.90       10.04      0.28 o 
  -2   7   7        0.08        0.01      0.05 o 
  -1   7   7        0.19       -0.01      0.06 o 
   0   7   7       10.89        9.84      0.22 o 
   1   7   7        7.89        7.49      0.18 o 
   2   7   7       29.99       29.13      0.41 o 
   3   7   7       47.58       44.28      0.93 o 
   4   7   7       12.89       12.91      0.62 o 
   5   7   7        5.51        5.58      0.26 o 
   6   7   7        6.76        6.94      0.29 o 
   7   7   7       18.30       19.06      0.52 o 
  -3   8   7        3.80        4.75      0.22 o 
  -2   8   7        0.36       -0.02      0.07 o 
  -1   8   7        4.22        3.82      0.15 o 
   0   8   7       13.28       11.17      0.23 o 
   1   8   7       10.93        9.41      0.28 o 
   2   8   7        1.04        0.93      0.11 o 
   3   8   7       13.11       12.13      0.38 o 
   4   8   7        2.91        2.42      0.20 o 
   5   8   7        3.80        4.10      0.27 o 
   6   8   7        4.26        4.66      0.27 o 
   7   8   7        3.95        4.20      0.27 o 
  -3   9   7        0.12        0.05      0.10 o 
  -2   9   7        3.98        3.90      0.23 o 
  -1   9   7        7.41        8.22      0.42 o 
   0   9   7        3.47        3.89      0.19 o 
   1   9   7        0.87        1.20      0.18 o 
   2   9   7        0.48        0.79      0.15 o 
   3   9   7        0.36        0.23      0.12 o 
   4   9   7        1.75        1.22      0.27 o 
   5   9   7        0.60        0.45      0.15 o 
  -2  10   7        6.13        6.74      0.36 o 
  -1  10   7        0.03        0.16      0.16 o 
   0  10   7        4.32        4.21      0.29 o 
   1  10   7        0.29        0.51      0.15 o 
   2  10   7        0.15        0.08      0.12 o 
   3  10   7        0.04       -0.06      0.12 o 
   4  10   7        0.92        1.33      0.31 o 
   2  -3   8        1.12        1.08      0.11 o 
   3  -3   8        0.03       -0.07      0.07 o 
   4  -3   8        2.44        2.45      0.16 o 
   5  -3   8       17.26       18.20      0.36 o 
   0  -2   8        0.43        0.60      0.06 o 
   1  -2   8        0.14        0.33      0.06 o 
   2  -2   8        2.53        2.44      0.14 o 
   3  -2   8        0.39        0.29      0.16 o 
   4  -2   8        1.75        1.66      0.18 o 
   5  -2   8       12.31       12.43      0.32 o 
   6  -2   8        1.45        1.84      0.13 o 
   7  -2   8        4.47        4.43      0.20 o 
  -1  -1   8        0.27        0.40      0.05 o 
   0  -1   8       13.62       13.45      0.20 o 
   1  -1   8        0.13        0.04      0.04 o 
   2  -1   8       14.91       15.20      0.29 o 
   3  -1   8       11.85       12.31      0.28 o 
   4  -1   8        0.72        0.85      0.10 o 
   5  -1   8        0.34        0.19      0.09 o 
   6  -1   8       16.01       16.66      0.32 o 
   7  -1   8        1.07        0.79      0.11 o 
   8  -1   8        0.07        0.15      0.12 o 
  -2   0   8       15.20       17.90      0.26 o 
  -1   0   8        2.05        2.30      0.09 o 
   0   0   8        0.28        0.33      0.04 o 
   1   0   8        1.47        1.72      0.08 o 
   2   0   8       13.88       15.04      0.25 o 
   3   0   8      130.89      130.69      1.59 o 
   4   0   8        1.02        1.15      0.12 o 
   5   0   8        0.02       -0.06      0.06 o 
   6   0   8        4.23        4.34      0.17 o 
   7   0   8        0.96        1.18      0.11 o 
   8   0   8        0.64        0.59      0.13 o 
  -2   1   8        0.29        0.37      0.05 o 
  -1   1   8        5.10        6.29      0.13 o 
   0   1   8        0.45        0.76      0.06 o 
   1   1   8       16.12       14.28      0.23 o 
   2   1   8        6.92        6.42      0.21 o 
   3   1   8        9.11        9.68      0.21 o 
   4   1   8        0.13        0.14      0.06 o 
   5   1   8        0.62        0.93      0.08 o 
   6   1   8        2.89        2.31      0.14 o 
   7   1   8        0.72        0.47      0.15 o 
   8   1   8        0.66        0.63      0.25 o 
   9   1   8        0.35        0.15      0.16 o 
  -3   2   8        2.01        2.65      0.11 o 
  -2   2   8        0.99        1.36      0.08 o 
  -1   2   8        0.50        0.75      0.05 o 
   0   2   8        0.54        0.34      0.04 o 
   1   2   8       10.87        9.56      0.17 o 
   2   2   8       10.21       10.75      0.21 o 
   3   2   8        4.19        4.06      0.13 o 
   4   2   8       22.65       23.26      0.42 o 
   5   2   8        3.60        3.98      0.30 o 
   6   2   8        1.87        2.00      0.12 o 
   7   2   8        0.28        0.14      0.08 o 
   8   2   8        6.88        5.77      0.35 o 
   9   2   8        0.56        0.31      0.17 o 
  -3   3   8        2.79        3.08      0.14 o 
  -2   3   8        0.38        0.36      0.06 o 
  -1   3   8        4.15        4.53      0.13 o 
   0   3   8        0.43        0.15      0.06 o 
   1   3   8       43.57       41.40      0.65 o 
   2   3   8       58.94       57.40      0.69 o 
   3   3   8       37.35       38.55      0.50 o 
   4   3   8       71.02       70.24      0.99 o 
   5   3   8        0.00        0.08      0.06 o 
   6   3   8        0.00        0.04      0.07 o 
   7   3   8        0.92        0.70      0.15 o 
   8   3   8        0.76        0.49      0.17 o 
   9   3   8        0.41        0.57      0.25 o 
  -3   4   8        0.00        0.03      0.07 o 
  -2   4   8        0.01       -0.04      0.06 o 
  -1   4   8        2.15        1.41      0.14 o 
   0   4   8        4.72        3.90      0.13 o 
   1   4   8       41.40       39.42      0.57 o 
   2   4   8        7.94        7.58      0.18 o 
   3   4   8        6.09        5.44      0.16 o 
   4   4   8        6.66        6.44      0.17 o 
   5   4   8        0.02        0.07      0.06 o 
   6   4   8        0.50        0.48      0.09 o 
   7   4   8        2.96        2.18      0.20 o 
   8   4   8        5.81        5.29      0.41 o 
   9   4   8        0.00        0.12      0.21 o 
  -3   5   8        0.57        0.89      0.11 o 
  -2   5   8        0.37        0.74      0.08 o 
  -1   5   8        9.65        8.07      0.20 o 
   0   5   8        4.71        4.02      0.13 o 
   1   5   8       32.99       32.29      0.45 o 
   2   5   8        1.89        1.85      0.11 o 
   3   5   8        0.07        0.26      0.09 o 
   4   5   8        7.74        6.75      0.18 o 
   5   5   8        3.48        4.08      0.21 o 
   6   5   8       22.44       21.92      0.43 o 
   7   5   8        5.38        4.96      0.20 o 
   8   5   8        4.79        4.84      0.41 o 
  -3   6   8        0.40        0.60      0.09 o 
  -2   6   8        3.94        4.45      0.16 o 
  -1   6   8        1.53        1.58      0.09 o 
   0   6   8        0.35        0.34      0.07 o 
   1   6   8        8.83        8.49      0.20 o 
   2   6   8      132.61      132.24      1.43 o 
   3   6   8        7.91        7.95      0.19 o 
   4   6   8        7.45        7.61      0.24 o 
   5   6   8        0.67        0.59      0.13 o 
   6   6   8        2.38        2.54      0.17 o 
   7   6   8        0.77        1.01      0.15 o 
   8   6   8        0.13        0.16      0.16 o 
  -3   7   8        1.53        1.58      0.12 o 
  -2   7   8        0.30        0.55      0.08 o 
  -1   7   8       14.14       16.25      0.27 o 
   0   7   8        0.21        0.16      0.06 o 
   1   7   8        0.10        0.12      0.07 o 
   2   7   8       42.97       39.98      0.53 o 
   3   7   8        4.23        4.47      0.20 o 
   4   7   8        4.82        5.21      0.45 o 
   5   7   8       28.16       29.04      0.55 o 
   6   7   8        2.77        3.17      0.66 o 
   7   7   8        1.31        1.90      0.20 o 
  -3   8   8        0.47        0.33      0.12 o 
  -2   8   8        0.43        0.52      0.09 o 
  -1   8   8        3.51        4.63      0.27 o 
   0   8   8        0.35        0.03      0.06 o 
   1   8   8        0.13        0.11      0.08 o 
   2   8   8        9.86        9.14      0.28 o 
   3   8   8       14.29       14.49      0.45 o 
   4   8   8        0.00        0.14      0.14 o 
   5   8   8        0.05       -0.04      0.39 o 
   6   8   8        7.31        7.73      0.37 o 
  -2   9   8        7.98        9.24      0.28 o 
  -1   9   8        0.21        0.19      0.11 o 
   0   9   8        7.37        8.59      0.51 o 
   1   9   8        3.45        4.20      0.27 o 
   2   9   8        0.02        0.02      0.23 o 
   3   9   8       10.38        9.73      0.38 o 
   4   9   8        2.59        2.86      0.29 o 
   5   9   8        3.15        3.23      0.26 o 
   0  10   8        9.43       11.90      0.46 o 
   1  10   8        0.08        0.29      0.15 o 
   2  10   8        0.15        0.16      0.21 o 
   3  10   8        0.03        0.06      0.13 o 
   4  10   8        0.42        0.21      0.15 o 
   2  -1   9        6.11        6.63      0.21 o 
   3  -1   9        0.49        0.35      0.10 o 
   4  -1   9        8.30        8.82      0.26 o 
   5  -1   9        0.80        0.44      0.12 o 
   6  -1   9        0.34        0.15      0.10 o 
   0   0   9        3.98        4.80      0.15 o 
   1   0   9        5.20        4.80      0.18 o 
   2   0   9        2.69        3.06      0.16 o 
   3   0   9       34.08       36.03      0.61 o 
   4   0   9       11.67       14.01      0.32 o 
   5   0   9       12.97       12.99      0.32 o 
   6   0   9        0.80        0.81      0.11 o 
   7   0   9        0.07        0.08      0.09 o 
  -1   1   9        1.23        1.41      0.09 o 
   0   1   9        9.94       10.71      0.23 o 
   1   1   9        3.68        4.23      0.17 o 
   2   1   9        8.68        8.71      0.24 o 
   3   1   9       40.26       39.82      0.60 o 
   4   1   9        0.02        0.06      0.08 o 
   5   1   9        1.73        1.78      0.12 o 
   6   1   9        9.32        9.21      0.23 o 
   7   1   9        1.06        1.22      0.13 o 
   8   1   9        1.10        1.24      0.37 o 
  -1   2   9        3.47        3.88      0.16 o 
   0   2   9        0.42        0.53      0.12 o 
   1   2   9        0.57        0.60      0.13 o 
   2   2   9        0.22        0.00      0.07 o 
   3   2   9        4.22        3.98      0.18 o 
   4   2   9        0.62        0.87      0.09 o 
   5   2   9        0.19        0.24      0.07 o 
   6   2   9       17.44       16.99      0.32 o 
   7   2   9        2.19        2.29      0.19 o 
   8   2   9        0.11        0.21      0.16 o 
  -2   3   9        0.41        0.57      0.10 o 
  -1   3   9       17.34       18.80      0.33 o 
   0   3   9        0.80        1.07      0.09 o 
   1   3   9        0.22        0.20      0.08 o 
   2   3   9        0.49        0.17      0.08 o 
   3   3   9       14.27       14.60      0.27 o 
   4   3   9        4.86        4.85      0.20 o 
   5   3   9       12.35       13.20      0.27 o 
   6   3   9       22.21       21.79      0.37 o 
   7   3   9        0.02        0.01      0.09 o 
   8   3   9        0.62        0.34      0.16 o 
  -2   4   9        0.09        0.10      0.07 o 
  -1   4   9        0.51        0.39      0.08 o 
   0   4   9        8.70        7.85      0.21 o 
   1   4   9       14.43       12.40      0.28 o 
   2   4   9        6.03        5.73      0.17 o 
   3   4   9        0.71        0.83      0.09 o 
   4   4   9        0.39        0.32      0.07 o 
   5   4   9        0.18        0.07      0.07 o 
   6   4   9        6.42        6.08      0.23 o 
   7   4   9        0.00       -0.11      0.25 o 
   8   4   9        2.65        2.75      0.43 o 
  -2   5   9        0.74        1.15      0.11 o 
  -1   5   9        0.19        0.21      0.08 o 
   0   5   9        0.22        0.29      0.07 o 
   1   5   9       33.47       32.13      0.53 o 
   2   5   9       13.76       14.03      0.27 o 
   3   5   9       65.34       66.14      0.80 o 
   4   5   9        0.57        0.82      0.09 o 
   5   5   9        6.62        6.10      0.23 o 
   6   5   9        1.28        1.39      0.21 o 
   7   5   9        1.53        1.37      0.19 o 
   8   5   9        7.39        6.24      0.49 o 
  -2   6   9        0.47        0.30      0.08 o 
  -1   6   9        4.08        4.91      0.22 o 
   0   6   9        0.31        0.34      0.08 o 
   1   6   9        0.22        0.26      0.07 o 
   2   6   9        5.12        5.07      0.18 o 
   3   6   9        1.48        1.53      0.11 o 
   4   6   9       90.59       92.24      1.34 o 
   5   6   9        5.81        5.96      0.23 o 
   6   6   9        1.26        2.02      0.22 o 
   7   6   9        0.87        0.73      0.16 o 
  -2   7   9        4.65        5.54      0.22 o 
  -1   7   9        0.29        0.44      0.09 o 
   0   7   9        0.24        0.55      0.09 o 
   1   7   9        0.51        0.74      0.09 o 
   2   7   9        2.29        2.10      0.13 o 
   3   7   9        3.71        3.61      0.20 o 
   4   7   9       21.72       21.29      0.47 o 
   5   7   9        0.01        0.10      0.16 o 
   6   7   9        0.08        0.15      0.13 o 
   7   7   9        1.88        1.89      0.20 o 
  -1   8   9        0.98        1.02      0.11 o 
   0   8   9        0.15        0.02      0.07 o 
   1   8   9        2.84        3.15      0.17 o 
   2   8   9        5.46        5.05      0.55 o 
   3   8   9        2.17        2.20      0.23 o 
   4   8   9        1.75        1.55      0.20 o 
   5   8   9       13.53       14.12      0.66 o 
   6   8   9        0.12        0.12      0.13 o 
   0   9   9        1.08        1.67      0.17 o 
   1   9   9        2.14        2.70      0.20 o 
   2   9   9        2.93        3.42      0.27 o 
   3   9   9        0.35        0.33      0.16 o 
   4   9   9        1.10        0.78      0.25 o 
   5   9   9        7.03        6.91      0.35 o 
   2  10   9        6.00        7.14      0.38 o 
   4   0  10        4.32        4.81      0.22 o 
   5   0  10       40.39       41.84      0.75 o 
   2   1  10        3.90        3.80      0.18 o 
   3   1  10        7.10        7.56      0.24 o 
   4   1  10        9.47       10.06      0.33 o 
   5   1  10       15.86       16.97      0.57 o 
   6   1  10        1.15        1.67      0.15 o 
   1   2  10        2.38        2.97      0.17 o 
   2   2  10        0.03       -0.01      0.09 o 
   3   2  10        0.80        0.66      0.11 o 
   4   2  10        1.02        1.26      0.13 o 
   5   2  10        0.10        0.13      0.08 o 
   6   2  10        2.31        2.51      0.15 o 
   7   2  10        0.04        0.12      0.11 o 
   0   3  10        1.01        1.37      0.13 o 
   1   3  10       13.52       15.26      0.34 o 
   2   3  10        0.33        0.54      0.10 o 
   3   3  10        4.15        4.68      0.29 o 
   4   3  10        3.46        3.26      0.16 o 
   5   3  10        0.01        0.03      0.07 o 
   6   3  10        6.42        7.17      0.24 o 
   7   3  10        1.23        1.22      0.17 o 
   0   4  10        0.86        0.94      0.12 o 
   1   4  10        0.34        0.34      0.10 o 
   2   4  10       11.99       12.75      0.41 o 
   3   4  10       17.47       18.37      0.33 o 
   4   4  10        4.98        5.05      0.18 o 
   5   4  10        2.93        2.81      0.15 o 
   6   4  10        3.79        3.85      0.22 o 
   7   4  10        0.01        0.10      0.15 o 
   0   5  10        0.67        1.23      0.13 o 
   1   5  10        0.48        0.26      0.13 o 
   2   5  10        0.22        0.22      0.08 o 
   3   5  10        8.15        8.91      0.23 o 
   4   5  10        9.08        9.61      0.24 o 
   5   5  10       17.78       19.37      0.45 o 
   6   5  10        0.02        0.00      0.15 o 
   7   5  10        3.15        3.40      0.29 o 
   0   6  10        3.02        3.31      0.18 o 
   1   6  10        0.41        0.96      0.14 o 
   2   6  10        0.00       -0.03      0.07 o 
   3   6  10        7.10        7.00      0.21 o 
   4   6  10       16.33       16.34      0.36 o 
   5   6  10        1.49        1.61      0.16 o 
   6   6  10       18.31       20.35      0.58 o 
   7   6  10        0.53        0.29      0.15 o 
   0   7  10        1.62        1.87      0.17 o 
   1   7  10        9.78       11.45      0.27 o 
   2   7  10        1.07        1.40      0.18 o 
   3   7  10        1.84        1.56      0.16 o 
   4   7  10       16.13       15.88      0.43 o 
   5   7  10        4.93        5.40      0.51 o 
   6   7  10        3.79        3.45      0.29 o 
   0   8  10        0.68        0.72      0.11 o 
   1   8  10        2.50        3.25      0.22 o 
   2   8  10        1.85        1.43      0.25 o 
   3   8  10        2.89        3.73      0.30 o 
   4   8  10       13.24       12.81      0.46 o 
   5   8  10        4.04        4.61      0.33 o 
   2   9  10        0.52        0.45      0.17 o 
   3   9  10        1.23        1.60      0.23 o 
   3   3  11        2.58        2.79      0.18 o 
   4   3  11        0.39        0.39      0.13 o 
   5   3  11        5.09        5.97      0.29 o 
   2   4  11        0.02       -0.09      0.09 o 
   3   4  11        4.13        4.18      0.21 o 
   4   4  11        5.47        5.95      0.24 o 
   5   4  11        3.61        3.44      0.17 o 
   2   5  11        0.05       -0.06      0.09 o 
   3   5  11        8.33        8.20      0.27 o 
   4   5  11        0.40        0.32      0.09 o 
   5   5  11        1.92        1.63      0.17 o 
   2   6  11        2.27        2.76      0.18 o 
   3   6  11        0.36        0.24      0.09 o 
   4   6  11        0.52        0.33      0.12 o 
   5   6  11        8.80        9.76      0.67 o 
   3   7  11        5.85        6.92      0.29 o 
   4   7  11        3.53        4.00      0.24 o 
                                                 
